# Supplementary material for: Comparative Analysis of mRNA and lncRNA Expression Profiles in Testicular Tissue of Sexually Immature and Sexually Mature Mongolian Horses
Source: Animals (Basel). 2024 Jun 7;14(12):1717. doi: 10.3390/ani14121717 (PMC11200857; doi:10.3390/ani14121717)
Supplement: Supplementary file 1 [file animals-14-01717-s001.zip]

Archive with 9 entries (9 files):
- Figure S1 Uncropped Western blot figures.pdf
- Table S1 Experimental use of antibody-related information.xlsx
- Table S2 Reverse transcription reaction system.xlsx
- Table S3 Primer information.xlsx
- Table S4 Real-time fluorescence quantitative PCR reaction system.xlsx
- Table S5 Reference genome information.xlsx
- Table S6 Reference genome annotation statistics.xlsx
- Table S7 Analysis software and parameter settings.xlsx
- Table S8 RNA-Seq Map Statistics.xlsx
