# Supplementary material for: Comparative Analysis of mRNA and lncRNA Expression Profiles in Testicular Tissue of Sexually Immature and Sexually Mature Mongolian Horses
Source: Animals (Basel). 2024 Jun 7;14(12):1717. doi: 10.3390/ani14121717 (PMC11200857; doi:10.3390/ani14121717)
Supplement: Supplementary file 1 [file animals-14-01717-s001.zip › Table S1 Experimental use of antibody-related information.xlsx]

## Sheet: Sheet1
Reagent Name	Reagent Specification	Reagent Manufacturer
SPA17 Polyclonal Antibody	100 µL	United States Thermo Fisher Scientific
AMH Polyclonal Antibody	100 µL	United States Thermo Fisher Scientific
Apolipoprotein AI Polyclonal antibody	50 µL	Wuhan Mitaka Biotechnology Co., Ltd
Rabbit Anti-SPARC antibody	50 µL	Beijing Bio-Ocean Biotechnology Co., Ltd
SOX9 Monoclonal antibody	100 µL	Wuhan Mitaka Biotechnology Co., Ltd
PRM1 Polyclonal antibody	50 µL	Wuhan Mitaka Biotechnology Co., Ltd
PRM2 Polyclonal antibody	50 µL	Wuhan Mitaka Biotechnology Co., Ltd
Rabbit Anti-HMGB4 antibody	50 µL	Beijing Bio-Ocean Biotechnology Co., Ltd
