# Supplementary material for: Comparative Analysis of mRNA and lncRNA Expression Profiles in Testicular Tissue of Sexually Immature and Sexually Mature Mongolian Horses
Source: Animals (Basel). 2024 Jun 7;14(12):1717. doi: 10.3390/ani14121717 (PMC11200857; doi:10.3390/ani14121717)
Supplement: Supplementary file 1 [file animals-14-01717-s001.zip › Table S3 Primer information.xlsx]

## Sheet: Sheet1
Gene name	Primer information	Length
GAPDH	F:5’-TGGTGCTGAATATGTTGTGGAGTC-3’ R:5’-GCAGAAGGAGCAGAGATGATGAC-3’	108
DLK1	F:5’-GCCCGTCCTCTTGCTCCTG-3’ R:5’-AACATTGTCATCCTCGCAGAATCC-3’	103
SPP1	F:5’-ATTGGGACAGCCGTGGGAAG -3’ R:5’-TCAATCACATCGGAATGCTCACTG-3’	139
LAMB1	F:5’-ATTGCCAGAGCTGAGATGTTGTTAG-3’ R:5’-CCGCCTGCTTGATTGCCTTC-3’	148
ART4	F:5’-AATTCCTCTCCACCTCCCTTCTAAG-3’ R:5’-GGACCAGGACCTTCTTGAGAGAG-3’	123
DSC2	F:5’-TGTTGCCGTTGATCCTGATGAAC-3’ R:5’-AGTATCCACCTTCTCTGTACGTCTG-3’	96
RPL7	F:5’-TGTGAGCCCAAAGGTCCGAAAG-3’ R:5’-CATGCGATATACGGTTCCACAATCC-3’	126
MSTRG.16724.13	F:5’- AAGGCTGTGGAGACTGGAAATACG-3’ R:5’-TAGGCATCATTGGCTGTCACTACC-3’	189
MSTRG.5223.12	F:5’-TAACATCTGCTGCCAATCCTCCTC-3’ R:5’-TAGTGGTTAAGGTCGTGTGCTCTG-3’	194
MSTRG.3091.2	F:5’-CAGACCTACTCACCGCTCATCAAG -3’ R:5’-GCTAACATCTGTGCCAATCTTCCTC-3’	81
MSTRG.12827.7	F:5’-AGGAGACCAAAGACAAAGCCAGAG-3’ R:5’-CCAACAATCAGAGGACCAAGAACAC-3’	135
MSTRG.9100.2	F:5’-GCACCGAGGCACTGAAGGAC-3’ R:5’-AGGCTGCTGACTGCTCAATGG3’	157
CYP19A1	F:5’-GGTGACCAATGAATCGGGCTATG-3’ R:5’-CAAGAAGAGCGTGTTAGAGGTGTC-3’	82
GSTA1	F:5’-AAGAGCCACGGACAAGACTACC-3’ R:5’-TGGGGTCAACCTCTTCGACATAG-3’	97
DNAAF1	F:5’-CAGAAGAAGATCAGAGACAGCATCG-3’ R:5’-CGTTGTCAGGTGGCAATTCCC-3’	112
TUBA3	F:5’-GGCTCTCCGTGGACTATGGC-3’ R:5’-TGAGTGGTCAGGATGGAGTTGTAG-3’	109
SPEM2	F:5’-TCCTCTTCTTCCTATCACCACATCC-3’ R:5’-TGGTGGCTGCGGCTTCG -3’	83
CHST8	F:5’-CTGTACTGCGAGGTGCCCAAG-3’ R:5’-TAGTGGACGGTATTGTGCTGGATG-3’	110
MSTRG.2905.2	F:5’-GAGCAATTCCTAAGCACGCATAGC-3’ R:5’-CACCTCCTCATCCTGGGCAAAG-3’	150
MSTRG.1990.1	F:5’-GCTTCTGCTGCTTCTGAATGTCC-3’ R:5’-ACTGTTGGCTCTTCCTGGTTGG-3’	121
MSTRG.12525.1	F:5’-AACTCCATCCTTGGGACCTTGAAC-3’ R:5’-CGGACATCTACATCCAGCCATACTC-3’	123
MSTRG.24760.9	F:5’-TGGTAGGTGATTCTGGCGTGTG-3’ R:5’- AACGAGGTGCTGGACATGACTG-3’	144
MSTRG.24760.19	F:5’-CCAGACGCACCAGCCAGATAC-3’ R:5’-CTCCAGGGTGTCCAGCAGTTG-3’	94
