# Supplementary material for: Comparative Analysis of mRNA and lncRNA Expression Profiles in Testicular Tissue of Sexually Immature and Sexually Mature Mongolian Horses
Source: Animals (Basel). 2024 Jun 7;14(12):1717. doi: 10.3390/ani14121717 (PMC11200857; doi:10.3390/ani14121717)
Supplement: Supplementary file 1 [file animals-14-01717-s001.zip › Table S5 Reference genome information.xlsx]

## Sheet: Sheet1
Genome	GCF_002863925.1_EquCab3.0_genomic.fna
Genebuild by	https://www.ncbi.nlm.nih.gov/datasets/genome/GCF_002863925.1/
Base Pairs	2506966135
