# Supplementary material for: Comparative Analysis of mRNA and lncRNA Expression Profiles in Testicular Tissue of Sexually Immature and Sexually Mature Mongolian Horses
Source: Animals (Basel). 2024 Jun 7;14(12):1717. doi: 10.3390/ani14121717 (PMC11200857; doi:10.3390/ani14121717)
Supplement: Supplementary file 1 [file animals-14-01717-s001.zip › Table S6 Reference genome annotation statistics.xlsx]

## Sheet: Sheet1
Database	Number	Percentage
ALL	21129	100
eggNOG_Category	20627	97.62
GO	18696	88.48
NR	21129	100
KEGG	17027	80.58
eggNOG	20712	98.02
Swissprot	20502	97.03
