# Supplementary material for: Comparative Analysis of mRNA and lncRNA Expression Profiles in Testicular Tissue of Sexually Immature and Sexually Mature Mongolian Horses
Source: Animals (Basel). 2024 Jun 7;14(12):1717. doi: 10.3390/ani14121717 (PMC11200857; doi:10.3390/ani14121717)
Supplement: Supplementary file 1 [file animals-14-01717-s001.zip › Table S7 Analysis software and parameter settings.xlsx]

## Sheet: Sheet1
Comprehensive Database	Introduction to the Database
GO	The Gene Ontology, established by the Gene Ontology Consortium, is available at http://geneontology.org/. The GO was created primarily to address the confusion of the definition of the same gene in different databases and the confusion of the functional definition of the same gene in different species. It is an internationally standardized gene function classification system that provides a dynam…
KEGG	The Kyoto Encyclopedia of Genes and Genomes, http://www.kegg.jp/, is a database that integrates genomic, chemical, and system function information. One of the features of the KEGG database is to correlate gene catalogues obtained from fully sequenced genomes with higher-level system functions at the cellular, species, and ecosystem levels. KEGG annotations mainly include: 1、KO（Ortholog annotation…
UniProt	UniProt Knowledgebase, a sub-database of http://www.uniprot.org/help/uniprotkb, is a high-quality, manually annotated, non-redundant protein dataset carefully verified by experienced molecular biologists and protein chemists. Each entry in the SwissProt database has detailed annotations, including domains, functional sites, transmembrane regions, disulfide bond positions, post-translational modif…
EC	The Enzyme Commission of the International Society of Biochemistry, http://enzyme.expasy.org/, divides enzymes into six categories based on the type and mechanism of the reaction catalyzed by the enzyme: oxidoreductases, transferases, hydrolases, lyases, isomerases, and synthetases.
Software	Function	Parameters
Fastp	Data filtering	-q 20 -u 30 -l 50 -g
FastQC	quality control	Defaults
Tophat2	comparison	microexon-search, library-type=fr-firststrand
RSeQC	RPKM Saturation Analysis	Defaults
HTSeq	Quantitative expression	union scheme
DESeq	Differential analysis	|log2foldchang|>1, pvalue<0.05
ggplot2	Draw volcanic map and MA map	Defaults
Pheatmap	cluster analysis	Defaults
topGO	GO mapped to DAG	Defaults
Sringtie	Assembly of Transcripts and Quantification of LncRNA Expression	Defaults
ASprofile	Variable Cut Event Statistics	Defaults
Varscan	SNP and Indel detection	--p-value 0.01, --min-avg-qual 20
bowtie	Anchor Reads Re-alignment	Defaults
Bowtie2	Reads aligned to transcript/gene sequences	Defaults
KAAS	KEGG annotation	Bi-directional Best Hit (BBH)
eggnog-mapper	GO annotation	Defaults
