# Supplementary material for: Comparative Analysis of mRNA and lncRNA Expression Profiles in Testicular Tissue of Sexually Immature and Sexually Mature Mongolian Horses
Source: Animals (Basel). 2024 Jun 7;14(12):1717. doi: 10.3390/ani14121717 (PMC11200857; doi:10.3390/ani14121717)
Supplement: Supplementary file 1 [file animals-14-01717-s001.zip › Table S8 RNA-Seq Map Statistics.xlsx]

## Sheet: Sheet1
id	baseMean	baseMean_A	baseMean_B	foldChange(B/A)	log2FoldChange	pval	padj	Chromosome	Start Site	End Site	Direction	Length	Name	GO	KEGG	eggNOG	eggNOG_Category	Swissprot	NR	BP	CC	MF	Pathway
DLK1	3849.51	7659.19	39.8363	0.00520111	-7.58696	0	0	NC_009167.3	43042141	43050221	+	1637	DLK1	GO:0005509;GO:0016020;GO:0045746;	K24461	4IX9Y	T	sp|P80370|DLK1_HUMAN Protein delta homolog 1 OS=Homo sapiens OX=9606 GN=DLK1 PE=1 SV=3	protein delta homolog 1 isoform X3	GO:0045746//negative regulation of Notch signaling pathway;	GO:0016020//membrane;	GO:0005509//calcium ion binding;	-
CYP19A1	10310.2	494.705	20125.6	40.6821	5.34632	6.5756e-224	6.50459e-220	NC_009144.3	140152350	140263242	+	6558	CYP19A1	GO:0004497;GO:0005506;GO:0016705;GO:0020037;	K07434	3EQJB	Q	sp|O46512|CP19A_HORSE Aromatase OS=Equus caballus OX=9796 GN=CYP19A1 PE=2 SV=1	aromatase isoform X2	-	-	GO:0004497//monooxygenase activity;GO:0005506//iron ion binding;GO:0016705//oxidoreductase activity, acting on paired donors, with incorporation or reduction of molecular oxygen;GO:0020037//heme binding;	ko04913(Ovarian steroidogenesis);ko00140(Steroid hormone biosynthesis)
SPP1	898.888	1780.57	17.2076	0.00966408	-6.69315	9.75826e-212	6.43524e-208	NC_009146.3	51237641	51244791	-	1517	SPP1	GO:0001503;GO:0001503;GO:0001649;GO:0005615;GO:0007155;GO:0007155;GO:0045780;GO:0050840;	K06250	4KVQ0	T	sp|P10451|OSTP_HUMAN Osteopontin OS=Homo sapiens OX=9606 GN=SPP1 PE=1 SV=1	osteopontin	GO:0001503//ossification;GO:0001503//ossification;GO:0001649//osteoblast differentiation;GO:0007155//cell adhesion;GO:0007155//cell adhesion;GO:0045780//positive regulation of bone resorption;	GO:0005615//extracellular space;	GO:0050840//extracellular matrix binding;	ko05165(Human papillomavirus infection);ko04929(GnRH secretion);ko04620(Toll-like receptor signaling pathway);ko04512(ECM-receptor interaction);ko04510(Focal adhesion);ko04371(Apelin signaling pathway);ko04151(PI3K-Akt signaling pathway)
GSTA1	1509.86	63.554	2956.17	46.5143	5.5396	6.58547e-194	3.25717e-190	NC_009163.3	51364236	51380754	-	1272	GSTA1	GO:0004364;GO:0004364;GO:0005829;GO:0006749;GO:0006805;GO:0070062;	K00799	4KZJN	O	sp|Q28035|GSTA1_BOVIN Glutathione S-transferase A1 OS=Bos taurus OX=9913 GN=GSTA1 PE=2 SV=3	glutathione S-transferase alpha 1 isoform X1	GO:0006749//glutathione metabolic process;GO:0006805//xenobiotic metabolic process;	GO:0005829//cytosol;GO:0070062//extracellular exosome;	GO:0004364//glutathione transferase activity;GO:0004364//glutathione transferase activity;	ko05418(Fluid shear stress and atherosclerosis);ko05225(Hepatocellular carcinoma);ko05208(Chemical carcinogenesis - reactive oxygen species);ko05207(Chemical carcinogenesis - receptor activation);ko05204(Chemical carcinogenesis - DNA adducts);ko05200(Pathways in cancer);ko01524(Platinum drug resistance);ko00983(Drug metabolism - other enzymes);ko00982(Drug metabolism - cytochrome P450);ko00980(Me…
LAMB1	10620.1	20379.3	860.795	0.0422387	-4.56529	7.98876e-189	3.16099e-185	NC_009147.3	7850992	7920688	-	5864	LAMB1	GO:0005178;GO:0005201;GO:0016477;GO:0034446;GO:0043256;GO:0070831;	K05636	35BB4	W	sp|P02469|LAMB1_MOUSE Laminin subunit beta-1 OS=Mus musculus OX=10090 GN=Lamb1 PE=1 SV=3	laminin subunit beta-1	GO:0016477//cell migration;GO:0034446//substrate adhesion-dependent cell spreading;GO:0070831//basement membrane assembly;	GO:0043256//laminin complex;	GO:0005178//integrin binding;GO:0005201//extracellular matrix structural constituent;	ko05222(Small cell lung cancer);ko05200(Pathways in cancer);ko05165(Human papillomavirus infection);ko05146(Amoebiasis);ko05145(Toxoplasmosis);ko04512(ECM-receptor interaction);ko04510(Focal adhesion);ko04151(PI3K-Akt signaling pathway)
DNAAF1	8661.3	667.303	16655.3	24.9591	4.64149	2.40229e-178	7.92114e-175	NC_009146.3	32139049	32159036	+	2486	DNAAF1	GO:0005515;GO:0005930;GO:0060271;GO:0070840;	K19750	4KSUW	T	sp|Q3SYS4|DAAF1_BOVIN Dynein axonemal assembly factor 1 OS=Bos taurus OX=9913 GN=DNAAF1 PE=2 SV=2	dynein assembly factor 1, axonemal	GO:0060271//cilium assembly;	GO:0005930//axoneme;	GO:0005515//protein binding;GO:0070840//dynein complex binding;	-
LOC100065732	5620.98	429.69	10812.3	25.163	4.65323	2.34366e-176	6.62386e-173	NC_009151.3	13266527	13274015	+	1591	LOC100065732	GO:0000226;GO:0000278;GO:0005200;GO:0005200;GO:0005525;GO:0005525;GO:0005737;GO:0005874;GO:0005874;	K07374	4PT6Q	Z	sp|P0DPH7|TBA3C_HUMAN Tubulin alpha-3C chain OS=Homo sapiens OX=9606 GN=TUBA3C PE=1 SV=1	tubulin alpha-3 chain	GO:0000226//microtubule cytoskeleton organization;GO:0000278//mitotic cell cycle;	GO:0005737//cytoplasm;GO:0005874//microtubule;GO:0005874//microtubule;	GO:0005200//structural constituent of cytoskeleton;GO:0005200//structural constituent of cytoskeleton;GO:0005525//GTP binding;GO:0005525//GTP binding;	ko05132(Salmonella infection);ko05022(Pathways of neurodegeneration - multiple diseases);ko05020(Prion disease);ko05016(Huntington disease);ko05014(Amyotrophic lateral sclerosis);ko05012(Parkinson disease);ko05010(Alzheimer disease);ko04540(Gap junction);ko04530(Tight junction);ko04210(Apoptosis);ko04145(Phagosome)
LOC102147897	2112.25	134.975	4089.52	30.2983	4.92116	9.73712e-174	2.40799e-170	NC_009154.3	50746484	50754991	+	7934	LOC102147897	GO:0005737;GO:0007291;GO:0030317;	-	4KSIA	S	sp|Q0P670|SPEM2_HUMAN Uncharacterized protein SPEM2 OS=Homo sapiens OX=9606 GN=SPEM2 PE=2 SV=2	uncharacterized protein SPEM2 isoform X4	GO:0007291//sperm individualization;GO:0030317//flagellated sperm motility;	GO:0005737//cytoplasm;	-	-
LOC100629999	5498.97	468.148	10529.8	22.4925	4.49137	5.28212e-168	1.16113e-164	NC_009151.3	1317484	1350819	+	5176	LOC100629999	GO:0005096;GO:0005096;GO:0007165;GO:0035023;	K20641	3EXBX	T	sp|Q9P2F6|RHG20_HUMAN Rho GTPase-activating protein 20 OS=Homo sapiens OX=9606 GN=ARHGAP20 PE=1 SV=2	rho GTPase-activating protein 20	GO:0007165//signal transduction;GO:0035023//regulation of Rho protein signal transduction;	-	GO:0005096//GTPase activator activity;GO:0005096//GTPase activator activity;	-
LOC100063851	6915.29	597.562	13233	22.145	4.46891	3.69367e-167	7.30755e-164	NC_009154.3	18330306	18371706	+	6325	LOC100063851	GO:0005515;	-	4IYN1	S	sp|A6NM11|L37A2_HUMAN Leucine-rich repeat-containing protein 37A2 OS=Homo sapiens OX=9606 GN=LRRC37A2 PE=2 SV=2	leucine-rich repeat-containing protein 37A2 isoform X2	-	-	GO:0005515//protein binding;	-
CABYR	8067.99	737.207	15398.8	20.888	4.3846	4.01637e-163	7.22363e-160	NC_009151.3	48868333	48891338	+	2656	CABYR	GO:0005509;GO:0005737;GO:0035686;GO:0048240;	K25629	3J24M	S	sp|Q710D7|CABYR_VULVU Calcium-binding tyrosine phosphorylation-regulated protein OS=Vulpes vulpes OX=9627 GN=CABYR PE=1 SV=1	calcium-binding tyrosine phosphorylation-regulated protein isoform X4	GO:0048240//sperm capacitation;	GO:0005737//cytoplasm;GO:0035686//sperm fibrous sheath;	GO:0005509//calcium ion binding;	-
C16H3orf84	1176.68	70.1871	2283.16	32.5297	5.02368	6.67221e-161	1.10002e-157	NC_009159.3	39432990	39441676	+	2654	C16H3orf84	-	-	4J25E	S	sp|H3BNL1|CC084_HUMAN Uncharacterized protein C3orf84 OS=Homo sapiens OX=9606 GN=C3orf84 PE=2 SV=1	uncharacterized protein C3orf84 homolog isoform X2	-	-	-	-
LOC100630206	2216.51	173.797	4259.22	24.5068	4.61511	4.3243e-160	6.58092e-157	NC_009148.3	44155849	44203499	-	1568	LOC100630206	-	-	4IZ72	S	sp|Q80YT7|MYOME_MOUSE Myomegalin OS=Mus musculus OX=10090 GN=Pde4dip PE=1 SV=2	myomegalin isoform X3	-	-	-	-
LOC100069323	2010.56	152.248	3868.87	25.4117	4.66742	6.40042e-160	9.04471e-157	NC_009150.3	76490750	76493441	-	2416	LOC100069323	GO:0005829;GO:0006511;GO:0031593;	K04523	4PWRT	O	sp|Q9H347|UBQL3_HUMAN Ubiquilin-3 OS=Homo sapiens OX=9606 GN=UBQLN3 PE=1 SV=2	ubiquilin-3	GO:0006511//ubiquitin-dependent protein catabolic process;	GO:0005829//cytosol;	GO:0031593//polyubiquitin modification-dependent protein binding;	ko05014(Amyotrophic lateral sclerosis);ko04141(Protein processing in endoplasmic reticulum)
AKAP4	5957.99	544.779	11371.2	20.8731	4.38357	1.14041e-159	1.50412e-156	NC_009175.3	41631153	41640741	-	2947	AKAP4	GO:0005737;GO:0008104;GO:0035686;GO:0051018;GO:0097228;	K16521	3EK31	T	sp|Q5JQC9|AKAP4_HUMAN A-kinase anchor protein 4 OS=Homo sapiens OX=9606 GN=AKAP4 PE=1 SV=1	A-kinase anchor protein 4 isoform X1	GO:0008104//protein localization;	GO:0005737//cytoplasm;GO:0035686//sperm fibrous sheath;GO:0097228//sperm principal piece;	GO:0051018//protein kinase A binding;	-
MROH2B	9815.84	955.951	18675.7	19.5363	4.28808	2.44104e-157	2.99246e-154	NC_009164.3	25854768	25911281	+	5411	MROH2B	GO:0001669;GO:0005737;	K24817	3EEUM	S	sp|Q7Z745|MRO2B_HUMAN Maestro heat-like repeat-containing protein family member 2B OS=Homo sapiens OX=9606 GN=MROH2B PE=2 SV=3	maestro heat-like repeat-containing protein family member 2B isoform X2	-	GO:0001669//acrosomal vesicle;GO:0005737//cytoplasm;	-	-
MROH2A	1386.78	95.0865	2678.48	28.1689	4.81603	2.57136e-157	2.99246e-154	NC_009149.3	20477557	20521706	+	5443	MROH2A	GO:0005737;	K24817	3EJSH	S	sp|A6NES4|MRO2A_HUMAN Maestro heat-like repeat-containing protein family member 2A OS=Homo sapiens OX=9606 GN=MROH2A PE=4 SV=4	maestro heat-like repeat-containing protein family member 2A isoform X5	-	GO:0005737//cytoplasm;	-	-
ABCC12	2103.61	167.317	4039.91	24.1452	4.59366	3.64843e-157	4.01003e-154	NC_009146.3	1458316	1532914	-	5355	ABCC12	GO:0005524;GO:0016020;GO:0016020;GO:0016887;GO:0055085;GO:0055085;GO:0140359;	K05672	3EQSG	Q	sp|Q96J65|MRP9_HUMAN ATP-binding cassette sub-family C member 12 OS=Homo sapiens OX=9606 GN=ABCC12 PE=1 SV=2	multidrug resistance-associated protein 9 isoform X6	GO:0055085//transmembrane transport;GO:0055085//transmembrane transport;	GO:0016020//membrane;GO:0016020//membrane;	GO:0005524//ATP binding;GO:0016887//ATP hydrolysis activity;GO:0140359//ABC-type transporter activity;	ko02010(ABC transporters)
KLHL10	1881.83	145.184	3618.48	24.9234	4.63943	1.16218e-156	1.21013e-153	NC_009154.3	21054532	21060242	-	2016	KLHL10	GO:0005515;	K10448	3ER19	T	sp|Q6JEL3|KLH10_RAT Kelch-like protein 10 OS=Rattus norvegicus OX=10116 GN=Klhl10 PE=1 SV=1	kelch-like protein 10 isoform X2	-	-	GO:0005515//protein binding;	-
ART4	625.423	1224.87	25.9735	0.0212051	-5.55945	2.06242e-156	2.04015e-153	NC_009149.3	43447734	43462743	-	4374	ART4	GO:0003950;GO:0106274;	K06717	4J1SX	G	sp|Q95NE0|NAR4_PANTR Ecto-ADP-ribosyltransferase 4 OS=Pan troglodytes OX=9598 GN=ART4 PE=3 SV=1	ecto-ADP-ribosyltransferase 4	-	-	GO:0003950//NAD+ ADP-ribosyltransferase activity;GO:0106274//NAD+-protein-arginine ADP-ribosyltransferase activity;	-
RFX4	3218.39	290.996	6145.78	21.1198	4.40053	1.85728e-155	1.74973e-152	NC_009171.3	30616512	30776096	+	9535	RFX4	GO:0000978;GO:0000981;GO:0006357;	K09174	4IW0H	K	sp|Q33E94|RFX4_HUMAN Transcription factor RFX4 OS=Homo sapiens OX=9606 GN=RFX4 PE=1 SV=2	transcription factor RFX4 isoform X3	GO:0006357//regulation of transcription by RNA polymerase II;	-	GO:0000978//RNA polymerase II cis-regulatory region sequence-specific DNA binding;GO:0000981//DNA-binding transcription factor activity, RNA polymerase II-specific;	-
CCDC36	1606.03	122.765	3089.29	25.1642	4.6533	3.92037e-155	3.52548e-152	NC_009159.3	39393274	39431255	-	3291	CCDC36	GO:0000794;GO:0006310;GO:0006310;GO:0007129;GO:0042138;GO:0042138;	K26085	4J0TX	S	sp|Q8IYA8|IHO1_HUMAN Interactor of HORMAD1 protein 1 OS=Homo sapiens OX=9606 GN=IHO1 PE=1 SV=2	interactor of HORMAD1 protein 1	GO:0006310//DNA recombination;GO:0006310//DNA recombination;GO:0007129//homologous chromosome pairing at meiosis;GO:0042138//meiotic DNA double-strand break formation;GO:0042138//meiotic DNA double-strand break formation;	GO:0000794//condensed nuclear chromosome;	-	-
KIAA1324	2401.82	209.585	4594.05	21.9198	4.45416	3.98015e-154	3.42362e-151	NC_009148.3	55446190	55516050	-	3565	KIAA1324	GO:0000045;GO:0005764;GO:0005770;GO:0005802;GO:0044090;GO:0070062;	-	4KPIF	T	sp|Q6UXG2|ELAP1_HUMAN Endosome/lysosome-associated apoptosis and autophagy regulator 1 OS=Homo sapiens OX=9606 GN=ELAPOR1 PE=1 SV=2	UPF0577 protein KIAA1324 homolog isoform X4	GO:0000045//autophagosome assembly;GO:0044090//positive regulation of vacuole organization;	GO:0005764//lysosome;GO:0005770//late endosome;GO:0005802//trans-Golgi network;GO:0070062//extracellular exosome;	-	-
DSC2	396.023	785.726	6.31979	0.00804325	-6.95801	2.22991e-153	1.83819e-150	NC_009151.3	55394480	55427561	-	5007	DSC2	GO:0005509;GO:0005509;GO:0005886;GO:0007156;GO:0030057;	K07601	3ERMN	S	sp|Q02487|DSC2_HUMAN Desmocollin-2 OS=Homo sapiens OX=9606 GN=DSC2 PE=1 SV=1	desmocollin-2 isoform X4	GO:0007156//homophilic cell adhesion via plasma membrane adhesion molecules;	GO:0005886//plasma membrane;GO:0030057//desmosome;	GO:0005509//calcium ion binding;GO:0005509//calcium ion binding;	ko05412(Arrhythmogenic right ventricular cardiomyopathy)
LOC100050904	2657.62	234.302	5080.93	21.6854	4.43865	3.9072e-153	3.092e-150	NC_009163.3	32414750	32418982	-	2463	LOC100050904	GO:0005524;GO:0005524;GO:0005737;GO:0016887;GO:0031072;GO:0031625;GO:0031982;GO:0034620;GO:0042026;GO:0051082;GO:0051085;GO:0051787;GO:0072562;GO:0140662;GO:0140662;	K03283	3ESHT	O	sp|P0CB32|HS71L_BOVIN Heat shock 70 kDa protein 1-like OS=Bos taurus OX=9913 GN=HSPA1L PE=3 SV=1	heat shock 70 kDa protein 1-like	GO:0034620//cellular response to unfolded protein;GO:0042026//protein refolding;GO:0051085//chaperone cofactor-dependent protein refolding;	GO:0005737//cytoplasm;GO:0031982//vesicle;GO:0072562//blood microparticle;	GO:0005524//ATP binding;GO:0005524//ATP binding;GO:0016887//ATP hydrolysis activity;GO:0031072//heat shock protein binding;GO:0031625//ubiquitin protein ligase binding;GO:0051082//unfolded protein binding;GO:0051787//misfolded protein binding;GO:0140662//ATP-dependent protein folding chaperone;GO:0140662//ATP-dependent protein folding chaperone;	ko05417(Lipid and atherosclerosis);ko05162(Measles);ko05145(Toxoplasmosis);ko05134(Legionellosis);ko05020(Prion disease);ko04915(Estrogen signaling pathway);ko04612(Antigen processing and presentation);ko04213(Longevity regulating pathway - multiple species);ko04144(Endocytosis);ko04141(Protein processing in endoplasmic reticulum);ko04010(MAPK signaling pathway);ko03040(Spliceosome)
ADCY10	1524.49	119.162	2929.83	24.5869	4.61982	8.91326e-153	6.78231e-150	NC_009148.3	4349638	4436568	-	8791	ADCY10	GO:0004016;GO:0005515;GO:0005737;GO:0009190;GO:0035556;	K11265	3ES3U	T	sp|Q866F4|ADCYA_RABIT Adenylate cyclase type 10 OS=Oryctolagus cuniculus OX=9986 GN=ADCY10 PE=2 SV=1	adenylate cyclase type 10 isoform X2	GO:0009190//cyclic nucleotide biosynthetic process;GO:0035556//intracellular signal transduction;	GO:0005737//cytoplasm;	GO:0004016//adenylate cyclase activity;GO:0005515//protein binding;	ko04935(Growth hormone synthesis, secretion and action);ko04714(Thermogenesis);ko04713(Circadian entrainment);ko04371(Apelin signaling pathway);ko04024(cAMP signaling pathway);ko00230(Purine metabolism)
SYCE2	1245.23	94.6719	2395.78	25.3061	4.66142	5.12935e-150	3.63976e-147	NC_009150.3	46802216	46811885	+	1323	SYCE2	GO:0000801;GO:0007130;	K19535	4J6X3	S	sp|Q6PIF2|SYCE2_HUMAN Synaptonemal complex central element protein 2 OS=Homo sapiens OX=9606 GN=SYCE2 PE=1 SV=2	synaptonemal complex central element protein 2 isoform X5	GO:0007130//synaptonemal complex assembly;	GO:0000801//central element;	-	-
ACRV1	1161.82	81.6813	2241.95	27.4476	4.77861	5.1513e-150	3.63976e-147	NC_009150.3	35172254	35177657	-	1111	ACRV1	-	K25373	3EXI3	S	sp|P53353|ASPX_VULVU Sperm acrosomal protein FSA-ACR.1 (Fragment) OS=Vulpes vulpes OX=9627 PE=2 SV=1	acrosomal protein SP-10	-	-	-	-
LOC100066474	1165	84.9575	2245.05	26.4255	4.72386	7.39317e-149	5.04367e-146	NC_009153.3	21221682	21233533	-	1468	LOC100066474	GO:0005886;GO:0007155;GO:0033691;	-	3ENP4	S	sp|Q8N7X8|SIGL1_HUMAN SIGLEC family-like protein 1 OS=Homo sapiens OX=9606 GN=SIGLECL1 PE=1 SV=1	SIGLEC family-like protein 1	GO:0007155//cell adhesion;	GO:0005886//plasma membrane;	GO:0033691//sialic acid binding;	-
KIF2B	2131.53	189.362	4073.7	21.5128	4.42712	9.41618e-149	6.20966e-146	NC_009154.3	29092220	29096394	+	2545	KIF2B	GO:0003777;GO:0003777;GO:0005524;GO:0007018;GO:0007018;GO:0008017;	K10393	3ERPH	Z	sp|Q8N4N8|KIF2B_HUMAN Kinesin-like protein KIF2B OS=Homo sapiens OX=9606 GN=KIF2B PE=1 SV=3	kinesin-like protein KIF2B isoform X1	GO:0007018//microtubule-based movement;GO:0007018//microtubule-based movement;	-	GO:0003777//microtubule motor activity;GO:0003777//microtubule motor activity;GO:0005524//ATP binding;GO:0008017//microtubule binding;	-
TEKT2	1780.01	152.324	3407.7	22.3713	4.48358	1.25797e-148	8.02828e-146	NC_009145.3	21354078	21357971	-	1676	TEKT2	GO:0005634;GO:0015630;GO:0060271;GO:0060294;GO:0060294;	K18629	4KR5K	Z	sp|Q4R5V1|TEKT2_MACFA Tektin-2 OS=Macaca fascicularis OX=9541 GN=TEKT2 PE=2 SV=1	tektin-2	GO:0060271//cilium assembly;GO:0060294//cilium movement involved in cell motility;GO:0060294//cilium movement involved in cell motility;	GO:0005634//nucleus;GO:0015630//microtubule cytoskeleton;	-	-
SLC6A2	642.461	1250.26	34.6584	0.0277209	-5.17288	1.7956e-148	1.11013e-145	NC_009146.3	8480018	8525717	+	6014	SLC6A2	GO:0005328;GO:0005330;GO:0005334;GO:0005886;GO:0015874;GO:0032809;GO:0035725;GO:0042734;GO:0043005;GO:0051583;	K05035	4IY44	T	sp|P23975|SC6A2_HUMAN Sodium-dependent noradrenaline transporter OS=Homo sapiens OX=9606 GN=SLC6A2 PE=1 SV=1	sodium-dependent noradrenaline transporter	GO:0015874//norepinephrine transport;GO:0035725//sodium ion transmembrane transport;GO:0051583//dopamine uptake involved in synaptic transmission;	GO:0005886//plasma membrane;GO:0032809//neuronal cell body membrane;GO:0042734//presynaptic membrane;GO:0043005//neuron projection;	GO:0005328//neurotransmitter:sodium symporter activity;GO:0005330//dopamine:sodium symporter activity;GO:0005334//norepinephrine:sodium symporter activity;	ko04721(Synaptic vesicle cycle)
DNAH17	4555.82	309.165	8802.48	28.4718	4.83146	4.78999e-148	2.87167e-145	NC_009154.3	4043402	4154435	+	13985	DNAH17	GO:0005524;GO:0007018;GO:0007018;GO:0008569;GO:0008569;GO:0030286;GO:0030286;GO:0045505;GO:0051959;	K10408	4JARW	Z	sp|Q9UFH2|DYH17_HUMAN Dynein axonemal heavy chain 17 OS=Homo sapiens OX=9606 GN=DNAH17 PE=1 SV=3	dynein heavy chain 17, axonemal isoform X2	GO:0007018//microtubule-based movement;GO:0007018//microtubule-based movement;	GO:0030286//dynein complex;GO:0030286//dynein complex;	GO:0005524//ATP binding;GO:0008569//minus-end-directed microtubule motor activity;GO:0008569//minus-end-directed microtubule motor activity;GO:0045505//dynein intermediate chain binding;GO:0051959//dynein light intermediate chain binding;	ko05022(Pathways of neurodegeneration - multiple diseases);ko05016(Huntington disease);ko05014(Amyotrophic lateral sclerosis)
ZBTB32	1185.43	89.666	2281.2	25.4411	4.66909	5.53874e-148	3.2229e-145	NC_009153.3	7034176	7042161	+	6193	ZBTB32	GO:0000978;GO:0000981;GO:0005515;GO:0005634;GO:0006357;	K10506	4IYUM	K	sp|Q9Y2Y4|ZBT32_HUMAN Zinc finger and BTB domain-containing protein 32 OS=Homo sapiens OX=9606 GN=ZBTB32 PE=1 SV=1	zinc finger and BTB domain-containing protein 32	GO:0006357//regulation of transcription by RNA polymerase II;	GO:0005634//nucleus;	GO:0000978//RNA polymerase II cis-regulatory region sequence-specific DNA binding;GO:0000981//DNA-binding transcription factor activity, RNA polymerase II-specific;GO:0005515//protein binding;	-
PTGDS	17128.4	2083.85	32173	15.4392	3.94853	1.69794e-147	9.59771e-145	NC_009168.3	39149913	39153076	+	659	PTGDS	GO:0005615;GO:0036094;	K01830	3ER6D	O	sp|O97921|PTGDS_HORSE Prostaglandin-H2 D-isomerase OS=Equus caballus OX=9796 GN=PTGDS PE=1 SV=1	prostaglandin-H2 D-isomerase precursor	-	GO:0005615//extracellular space;	GO:0036094//small molecule binding;	ko00590(Arachidonic acid metabolism)
ODF4	1243.26	93.1407	2393.38	25.6964	4.68349	4.8001e-147	2.63792e-144	NC_009154.3	51567788	51572277	+	1321	ODF4	GO:0005886;	K25637	3EPEY	S	sp|Q6AXT9|ODFP4_RAT Outer dense fiber protein 4 OS=Rattus norvegicus OX=10116 GN=Odf4 PE=2 SV=1	outer dense fiber protein 4 isoform X3	-	GO:0005886//plasma membrane;	-	-
KCTD19	2262.59	211.053	4314.12	20.4409	4.35338	7.49912e-147	4.0098e-144	NC_009146.3	18436885	18470710	-	3283	KCTD19	GO:0051260;	K26581	4J3Y3	A	sp|A7YWH3|KCD19_BOVIN BTB/POZ domain-containing protein KCTD19 OS=Bos taurus OX=9913 GN=KCTD19 PE=2 SV=1	BTB/POZ domain-containing protein KCTD19 isoform X3	GO:0051260//protein homooligomerization;	-	-	-
EGR1	1436.16	2732.43	139.886	0.0511946	-4.28787	2.27319e-146	1.16895e-143	NC_009157.3	37339325	37343158	-	3124	EGR1	GO:0000978;GO:0000981;GO:0006357;	K09203	3EQ17	K	sp|P18146|EGR1_HUMAN Early growth response protein 1 OS=Homo sapiens OX=9606 GN=EGR1 PE=1 SV=1	early growth response protein 1	GO:0006357//regulation of transcription by RNA polymerase II;	-	GO:0000978//RNA polymerase II cis-regulatory region sequence-specific DNA binding;GO:0000981//DNA-binding transcription factor activity, RNA polymerase II-specific;	ko05166(Human T-cell leukemia virus 1 infection);ko05020(Prion disease);ko04933(AGE-RAGE signaling pathway in diabetic complications);ko04928(Parathyroid hormone synthesis, secretion and action);ko04912(GnRH signaling pathway);ko04371(Apelin signaling pathway)
DNAH10	2298.39	224.791	4372	19.4492	4.28164	2.30434e-146	1.16895e-143	NC_009151.3	26050900	26190705	+	14380	DNAH10	GO:0005524;GO:0007018;GO:0007018;GO:0008569;GO:0008569;GO:0016887;GO:0030286;GO:0030286;GO:0045505;GO:0051959;	K10408	4IVHT	Z	sp|Q8IVF4|DYH10_HUMAN Dynein axonemal heavy chain 10 OS=Homo sapiens OX=9606 GN=DNAH10 PE=1 SV=4	dynein heavy chain 10, axonemal isoform X2	GO:0007018//microtubule-based movement;GO:0007018//microtubule-based movement;	GO:0030286//dynein complex;GO:0030286//dynein complex;	GO:0005524//ATP binding;GO:0008569//minus-end-directed microtubule motor activity;GO:0008569//minus-end-directed microtubule motor activity;GO:0016887//ATP hydrolysis activity;GO:0045505//dynein intermediate chain binding;GO:0051959//dynein light intermediate chain binding;	ko05022(Pathways of neurodegeneration - multiple diseases);ko05016(Huntington disease);ko05014(Amyotrophic lateral sclerosis)
TCP11	3672.16	385.987	6958.34	18.0274	4.17212	3.90861e-145	1.9332e-142	NC_009163.3	36145999	36278743	-	3875	TCP11	GO:0001669;GO:0010737;GO:0036126;GO:1902490;	K25628	35F5N	T	sp|Q8WWU5|TCP11_HUMAN T-complex protein 11 homolog OS=Homo sapiens OX=9606 GN=TCP11 PE=1 SV=1	T-complex protein 11 homolog isoform X1	GO:0010737//protein kinase A signaling;GO:1902490//regulation of sperm capacitation;	GO:0001669//acrosomal vesicle;GO:0036126//sperm flagellum;	-	-
SLC4A8	3300.99	349.596	6252.39	17.8846	4.16065	1.27436e-144	6.14925e-142	NC_009149.3	69615370	69680527	+	9472	SLC4A8	GO:0005452;GO:0005452;GO:0005886;GO:0006820;GO:0006820;GO:0008509;GO:0008510;GO:0015701;GO:0051453;GO:0055085;	K13859	3EQDW	P	sp|Q2Y0W8|S4A8_HUMAN Electroneutral sodium bicarbonate exchanger 1 OS=Homo sapiens OX=9606 GN=SLC4A8 PE=1 SV=1	electroneutral sodium bicarbonate exchanger 1 isoform X5	GO:0006820//anion transport;GO:0006820//anion transport;GO:0015701//bicarbonate transport;GO:0051453//regulation of intracellular pH;GO:0055085//transmembrane transport;	GO:0005886//plasma membrane;	GO:0005452//inorganic anion exchanger activity;GO:0005452//inorganic anion exchanger activity;GO:0008509//anion transmembrane transporter activity;GO:0008510//sodium:bicarbonate symporter activity;	-
RFX2	1726.77	164.799	3288.74	19.9561	4.31876	1.25651e-142	5.91874e-140	NC_009150.3	4125487	4217688	-	3964	RFX2	GO:0000978;GO:0000981;GO:0005634;GO:0006357;	K09173	3EK65	K	sp|B2GV50|RFX2_RAT DNA-binding protein RFX2 OS=Rattus norvegicus OX=10116 GN=Rfx2 PE=1 SV=1	DNA-binding protein RFX2 isoform X3	GO:0006357//regulation of transcription by RNA polymerase II;	GO:0005634//nucleus;	GO:0000978//RNA polymerase II cis-regulatory region sequence-specific DNA binding;GO:0000981//DNA-binding transcription factor activity, RNA polymerase II-specific;	-
LOC100068332	2906.58	310.476	5502.68	17.7233	4.14758	1.3957e-141	6.4215e-139	NC_009156.3	41592754	41704610	-	8170	LOC100068332	GO:0005319;GO:0005524;GO:0006869;GO:0016020;GO:0016020;GO:0016887;GO:0043231;GO:0055085;GO:0140359;GO:0140359;	K05643	4KR97	Q	sp|E9PU17|ABCAH_RAT ATP-binding cassette sub-family A member 17 OS=Rattus norvegicus OX=10116 GN=Abca17 PE=2 SV=1	ATP-binding cassette sub-family A member 17 isoform X7	GO:0006869//lipid transport;GO:0055085//transmembrane transport;	GO:0016020//membrane;GO:0016020//membrane;GO:0043231//intracellular membrane-bounded organelle;	GO:0005319//lipid transporter activity;GO:0005524//ATP binding;GO:0016887//ATP hydrolysis activity;GO:0140359//ABC-type transporter activity;GO:0140359//ABC-type transporter activity;	ko02010(ABC transporters)
ADAM32	2695.85	290.364	5101.35	17.5688	4.13494	4.60775e-141	2.07181e-138	NC_009170.3	5754420	5992511	+	3452	ADAM32	GO:0004222;GO:0005886;GO:0006508;GO:0007155;GO:0007339;	K16070	3EESY	O	sp|Q8TC27|ADA32_HUMAN Disintegrin and metalloproteinase domain-containing protein 32 OS=Homo sapiens OX=9606 GN=ADAM32 PE=1 SV=2	disintegrin and metalloproteinase domain-containing protein 32 isoform X12	GO:0006508//proteolysis;GO:0007155//cell adhesion;GO:0007339//binding of sperm to zona pellucida;	GO:0005886//plasma membrane;	GO:0004222//metalloendopeptidase activity;	-
EFCAB6	2517.06	263.936	4770.18	18.0732	4.17578	5.08134e-141	2.23398e-138	NC_009171.3	40994140	41226257	-	5694	EFCAB6	GO:0005509;GO:0005654;	K23851	4J1JE	T	sp|Q5THR3|EFCB6_HUMAN EF-hand calcium-binding domain-containing protein 6 OS=Homo sapiens OX=9606 GN=EFCAB6 PE=1 SV=1	EF-hand calcium-binding domain-containing protein 6 isoform X3	-	GO:0005654//nucleoplasm;	GO:0005509//calcium ion binding;	-
COL4A6	1707.2	3234.07	180.318	0.0557555	-4.16474	8.87585e-141	3.81739e-138	NC_009175.3	89556052	89812563	-	6952	COL4A6	GO:0005201;GO:0005581;GO:0005604;	K06237	3EHYD	W	sp|Q14031|CO4A6_HUMAN Collagen alpha-6(IV) chain OS=Homo sapiens OX=9606 GN=COL4A6 PE=1 SV=3	collagen alpha-6(IV) chain isoform X6	-	GO:0005581//collagen trimer;GO:0005604//basement membrane;	GO:0005201//extracellular matrix structural constituent;	ko05222(Small cell lung cancer);ko05200(Pathways in cancer);ko05165(Human papillomavirus infection);ko05146(Amoebiasis);ko04974(Protein digestion and absorption);ko04933(AGE-RAGE signaling pathway in diabetic complications);ko04926(Relaxin signaling pathway);ko04512(ECM-receptor interaction);ko04510(Focal adhesion);ko04151(PI3K-Akt signaling pathway)
ACTL7A	2515.83	209.021	4822.65	23.0726	4.52811	3.15767e-140	1.32918e-137	NC_009168.3	14610453	14613253	+	2801	ACTL7A	GO:0005634;GO:0005737;	-	3ERB8	Z	sp|Q32KZ2|ACL7A_BOVIN Actin-like protein 7A OS=Bos taurus OX=9913 GN=ACTL7A PE=2 SV=1	actin-like protein 7A	-	GO:0005634//nucleus;GO:0005737//cytoplasm;	-	-
VSIG1	1550.39	152.171	2948.61	19.377	4.27627	8.94224e-140	3.68569e-137	NC_009175.3	89458071	89488574	+	2450	VSIG1	GO:0003382;GO:0005886;GO:0030277;	-	3EIII	T	sp|Q86XK7|VSIG1_HUMAN V-set and immunoglobulin domain-containing protein 1 OS=Homo sapiens OX=9606 GN=VSIG1 PE=1 SV=1	V-set and immunoglobulin domain-containing protein 1	GO:0003382//epithelial cell morphogenesis;GO:0030277//maintenance of gastrointestinal epithelium;	GO:0005886//plasma membrane;	-	-
LOC100058833	3458.36	389.995	6526.72	16.7354	4.06483	9.78889e-140	3.94212e-137	NC_009156.3	27160978	27385165	+	5493	LOC100058833	GO:0005319;GO:0005524;GO:0006869;GO:0016020;GO:0016020;GO:0016887;GO:0043231;GO:0055085;GO:0140359;GO:0140359;	K05643	3EEK0	Q	sp|Q99758|ABCA3_HUMAN Phospholipid-transporting ATPase ABCA3 OS=Homo sapiens OX=9606 GN=ABCA3 PE=1 SV=2	ATP-binding cassette sub-family A member 3 isoform X5	GO:0006869//lipid transport;GO:0055085//transmembrane transport;	GO:0016020//membrane;GO:0016020//membrane;GO:0043231//intracellular membrane-bounded organelle;	GO:0005319//lipid transporter activity;GO:0005524//ATP binding;GO:0016887//ATP hydrolysis activity;GO:0140359//ABC-type transporter activity;GO:0140359//ABC-type transporter activity;	ko02010(ABC transporters)
CNTD1	1518.17	139.042	2897.3	20.8377	4.38112	9.96289e-140	3.94212e-137	NC_009154.3	20350133	20358588	-	2636	CNTD1	GO:0007131;GO:0035861;	-	4J9RA	S	sp|Q9D995|CNTD1_MOUSE Cyclin N-terminal domain-containing protein 1 OS=Mus musculus OX=10090 GN=Cntd1 PE=2 SV=1	cyclin N-terminal domain-containing protein 1 isoform X2	GO:0007131//reciprocal meiotic recombination;	GO:0035861//site of double-strand break;	-	-
VWA3B	2362.78	244.996	4480.56	18.2883	4.19285	1.44347e-139	5.53737e-137	NC_009158.3	11274762	11452139	-	4514	VWA3B	-	K24509	3ET4F	S	sp|Q502W6|VWA3B_HUMAN von Willebrand factor A domain-containing protein 3B OS=Homo sapiens OX=9606 GN=VWA3B PE=1 SV=3	LOW QUALITY PROTEIN: von Willebrand factor A domain-containing protein 3B	-	-	-	-
TPPP2	1580.12	133.164	3027.08	22.732	4.50665	1.45543e-139	5.53737e-137	NC_009144.3	159512487	159514525	+	831	TPPP2	GO:0001578;GO:0005874;GO:0015631;GO:0015631;GO:0032273;GO:0046785;GO:0046785;	K25698	4IZUT	T	sp|Q3T077|TPPP2_BOVIN Tubulin polymerization-promoting protein family member 2 OS=Bos taurus OX=9913 GN=TPPP2 PE=2 SV=1	tubulin polymerization-promoting protein family member 2	GO:0001578//microtubule bundle formation;GO:0032273//positive regulation of protein polymerization;GO:0046785//microtubule polymerization;GO:0046785//microtubule polymerization;	GO:0005874//microtubule;	GO:0015631//tubulin binding;GO:0015631//tubulin binding;	-
LOC100052388	2277.24	186.539	4367.94	23.4157	4.5494	1.67562e-139	6.25481e-137	NC_009151.3	15525914	15540030	-	1586	LOC100052388	GO:0000226;GO:0000278;GO:0005200;GO:0005200;GO:0005525;GO:0005525;GO:0005737;GO:0005874;GO:0005874;	K07374	4PT6Q	Z	sp|P0DPH7|TBA3C_HUMAN Tubulin alpha-3C chain OS=Homo sapiens OX=9606 GN=TUBA3C PE=1 SV=1	tubulin alpha-3 chain	GO:0000226//microtubule cytoskeleton organization;GO:0000278//mitotic cell cycle;	GO:0005737//cytoplasm;GO:0005874//microtubule;GO:0005874//microtubule;	GO:0005200//structural constituent of cytoskeleton;GO:0005200//structural constituent of cytoskeleton;GO:0005525//GTP binding;GO:0005525//GTP binding;	ko05132(Salmonella infection);ko05022(Pathways of neurodegeneration - multiple diseases);ko05020(Prion disease);ko05016(Huntington disease);ko05014(Amyotrophic lateral sclerosis);ko05012(Parkinson disease);ko05010(Alzheimer disease);ko04540(Gap junction);ko04530(Tight junction);ko04210(Apoptosis);ko04145(Phagosome)
LOC100629521	1064.94	86.7627	2043.12	23.5483	4.55755	8.60389e-139	3.15221e-136	NC_009146.3	118148312	118169071	+	4779	LOC100629521	-	-	4IW8M	S	sp|Q6ZQQ2|S31D1_HUMAN Spermatogenesis-associated protein 31D1 OS=Homo sapiens OX=9606 GN=SPATA31D1 PE=2 SV=1	spermatogenesis-associated protein 31D1 isoform X2	-	-	-	-
PTPN20	2308.55	242.087	4375.01	18.0721	4.17569	3.27461e-138	1.17791e-135	NC_009144.3	83335624	83448468	+	3228	PTPN20	GO:0004725;GO:0004725;GO:0005737;GO:0006470;GO:0009898;	K18039	3EIMW	T	sp|Q4JDL3|PTN20_HUMAN Tyrosine-protein phosphatase non-receptor type 20 OS=Homo sapiens OX=9606 GN=PTPN20 PE=1 SV=1	tyrosine-protein phosphatase non-receptor type 20 isoform X5	GO:0006470//protein dephosphorylation;	GO:0005737//cytoplasm;GO:0009898//cytoplasmic side of plasma membrane;	GO:0004725//protein tyrosine phosphatase activity;GO:0004725//protein tyrosine phosphatase activity;	-
DNAH2	3450.9	400.461	6501.33	16.2346	4.021	1.10724e-137	3.91171e-135	NC_009154.3	50992995	51098966	+	14777	DNAH2	GO:0005524;GO:0007018;GO:0007018;GO:0008569;GO:0008569;GO:0016887;GO:0030286;GO:0030286;GO:0045505;GO:0051959;	K10408	4J7YR	Z	sp|Q9P225|DYH2_HUMAN Dynein axonemal heavy chain 2 OS=Homo sapiens OX=9606 GN=DNAH2 PE=1 SV=3	dynein heavy chain 2, axonemal isoform X3	GO:0007018//microtubule-based movement;GO:0007018//microtubule-based movement;	GO:0030286//dynein complex;GO:0030286//dynein complex;	GO:0005524//ATP binding;GO:0008569//minus-end-directed microtubule motor activity;GO:0008569//minus-end-directed microtubule motor activity;GO:0016887//ATP hydrolysis activity;GO:0045505//dynein intermediate chain binding;GO:0051959//dynein light intermediate chain binding;	ko05022(Pathways of neurodegeneration - multiple diseases);ko05016(Huntington disease);ko05014(Amyotrophic lateral sclerosis)
LRRC36	1614.95	156.425	3073.47	19.6482	4.29633	1.52438e-137	5.29093e-135	NC_009146.3	18470665	18537644	+	3528	LRRC36	GO:0005515;	K16594	4M45K	S	sp|Q1X8D7|LRC36_HUMAN Leucine-rich repeat-containing protein 36 OS=Homo sapiens OX=9606 GN=LRRC36 PE=1 SV=2	leucine-rich repeat-containing protein 36 isoform X4	-	-	GO:0005515//protein binding;	-
TNP2	1027.34	84.4925	1970.18	23.3179	4.54336	1.55913e-136	5.31823e-134	NC_009156.3	34377704	34379100	+	348	TNP2	GO:0000786;GO:0000786;GO:0003677;GO:0003677;GO:0005634;GO:0005634;GO:0007283;GO:0007283;GO:0007340;GO:0007341;GO:0008270;	K19925	4JBZV	B	sp|P26377|STP2_BOVIN Nuclear transition protein 2 OS=Bos taurus OX=9913 GN=TNP2 PE=2 SV=2	nuclear transition protein 2	GO:0007283//spermatogenesis;GO:0007283//spermatogenesis;GO:0007340//acrosome reaction;GO:0007341//penetration of zona pellucida;	GO:0000786//nucleosome;GO:0000786//nucleosome;GO:0005634//nucleus;GO:0005634//nucleus;	GO:0003677//DNA binding;GO:0003677//DNA binding;GO:0008270//zinc ion binding;	-
KIF2C	3569.61	424.023	6715.19	15.8369	3.98522	5.02507e-136	1.68502e-133	NC_009145.3	13690678	13707260	-	3214	KIF2C	GO:0003777;GO:0003777;GO:0005524;GO:0007018;GO:0007018;GO:0008017;	K10393	3EH3G	Z	sp|Q99661|KIF2C_HUMAN Kinesin-like protein KIF2C OS=Homo sapiens OX=9606 GN=KIF2C PE=1 SV=2	kinesin-like protein KIF2C isoform X2	GO:0007018//microtubule-based movement;GO:0007018//microtubule-based movement;	-	GO:0003777//microtubule motor activity;GO:0003777//microtubule motor activity;GO:0005524//ATP binding;GO:0008017//microtubule binding;	-
LOC100063688	1259.88	114.321	2405.45	21.0412	4.39515	8.49029e-136	2.79953e-133	NC_009153.3	9202705	9218425	-	9058	LOC100063688	GO:0005515;	-	3EKKJ	S	sp|Q6ZQQ6|WDR87_HUMAN WD repeat-containing protein 87 OS=Homo sapiens OX=9606 GN=WDR87 PE=1 SV=3	WD repeat-containing protein 87-like isoform X2	-	-	GO:0005515//protein binding;	-
CCDC136	5507.42	692.562	10322.3	14.9045	3.89767	1.41153e-135	4.57798e-133	NC_009147.3	83790679	83819585	+	4373	CCDC136	GO:0001675;GO:0002080;GO:0007338;	-	4Q3QB	S	sp|Q96JN2|CC136_HUMAN Coiled-coil domain-containing protein 136 OS=Homo sapiens OX=9606 GN=CCDC136 PE=1 SV=3	coiled-coil domain-containing protein 136 isoform X8	GO:0001675//acrosome assembly;GO:0007338//single fertilization;	GO:0002080//acrosomal membrane;	-	-
NRK	4254.68	8425.14	84.2114	0.00999525	-6.64454	1.57763e-135	5.03416e-133	NC_009175.3	87766841	87890416	+	8325	NRK	GO:0004672;GO:0005524;GO:0006468;	K16313	3EK0Y	T	sp|Q7Z2Y5|NRK_HUMAN Nik-related protein kinase OS=Homo sapiens OX=9606 GN=NRK PE=1 SV=2	nik-related protein kinase isoform X2	GO:0006468//protein phosphorylation;	-	GO:0004672//protein kinase activity;GO:0005524//ATP binding;	-
LOC100067390	1951.75	170.161	3733.34	21.94	4.45549	2.14179e-135	6.72592e-133	NC_009150.3	6618504	6651874	+	3598	LOC100067390	GO:0005634;GO:0006338;GO:0032454;	K06709	34VFD	L	sp|Q6B0I6|KDM4D_HUMAN Lysine-specific demethylase 4D OS=Homo sapiens OX=9606 GN=KDM4D PE=1 SV=3	lysine-specific demethylase 4D	GO:0006338//chromatin remodeling;	GO:0005634//nucleus;	GO:0032454//histone H3-methyl-lysine-9 demethylase activity;	-
PRMT8	3696.01	287.103	7104.91	24.7469	4.62918	2.18871e-135	6.76584e-133	NC_009149.3	32380913	32489616	+	22420	PRMT8	GO:0005886;GO:0016274;GO:0016274;GO:0018216;GO:0018216;	K11439	34VUQ	KOT	sp|Q9NR22|ANM8_HUMAN Protein arginine N-methyltransferase 8 OS=Homo sapiens OX=9606 GN=PRMT8 PE=1 SV=2	protein arginine N-methyltransferase 8 isoform X3	GO:0018216//peptidyl-arginine methylation;GO:0018216//peptidyl-arginine methylation;	GO:0005886//plasma membrane;	GO:0016274//protein-arginine N-methyltransferase activity;GO:0016274//protein-arginine N-methyltransferase activity;	-
MRO	711.794	49.2212	1374.37	27.9223	4.80335	3.24164e-135	9.86655e-133	NC_009151.3	72600355	72620545	-	2045	MRO	GO:0005737;	-	4KUH5	S	sp|Q9BYG7|MSTRO_HUMAN Protein maestro OS=Homo sapiens OX=9606 GN=MRO PE=2 SV=2	protein maestro	-	GO:0005737//cytoplasm;	-	-
CERS3	1095.96	100.696	2091.22	20.7677	4.37627	3.43791e-134	1.03054e-131	NC_009144.3	106547576	106661386	-	3824	CERS3	GO:0003677;GO:0016020;GO:0046513;GO:0046513;GO:0050291;GO:0050291;	K24622	3EPI0	U	sp|Q8IU89|CERS3_HUMAN Ceramide synthase 3 OS=Homo sapiens OX=9606 GN=CERS3 PE=1 SV=2	ceramide synthase 3	GO:0046513//ceramide biosynthetic process;GO:0046513//ceramide biosynthetic process;	GO:0016020//membrane;	GO:0003677//DNA binding;GO:0050291//sphingosine N-acyltransferase activity;GO:0050291//sphingosine N-acyltransferase activity;	ko04071(Sphingolipid signaling pathway);ko00600(Sphingolipid metabolism)
HAGH	3813.62	475.705	7151.54	15.0336	3.91012	8.25788e-133	2.43841e-130	NC_009156.3	42174165	42194507	+	1452	HAGH	GO:0004416;GO:0004416;GO:0005739;GO:0006749;GO:0019243;	K01069	4KRS4	S	sp|Q3B7M2|GLO2_BOVIN Hydroxyacylglutathione hydrolase, mitochondrial OS=Bos taurus OX=9913 GN=HAGH PE=2 SV=3	hydroxyacylglutathione hydrolase, mitochondrial isoform X1	GO:0006749//glutathione metabolic process;GO:0019243//methylglyoxal catabolic process to D-lactate via S-lactoyl-glutathione;	GO:0005739//mitochondrion;	GO:0004416//hydroxyacylglutathione hydrolase activity;GO:0004416//hydroxyacylglutathione hydrolase activity;	ko00620(Pyruvate metabolism)
CCDC63	910.592	77.4544	1743.73	22.513	4.49269	6.30174e-132	1.83344e-129	NC_009151.3	23559675	23595436	-	1968	CCDC63	GO:0003341;GO:0005930;GO:0036158;	K23732	4J01J	S	sp|Q2T9W3|CCD63_BOVIN Coiled-coil domain-containing protein 63 OS=Bos taurus OX=9913 GN=CCDC63 PE=2 SV=1	coiled-coil domain-containing protein 63	GO:0003341//cilium movement;GO:0036158//outer dynein arm assembly;	GO:0005930//axoneme;	-	-
MAK	1262.95	123.67	2402.24	19.4247	4.27982	1.05348e-131	3.0206e-129	NC_009163.3	11131156	11195728	-	5032	MAK	GO:0004674;GO:0005524;GO:0005634;GO:0005737;GO:0005929;GO:0006468;GO:0035556;GO:0042073;GO:0060271;	K08829	3EQTN	T	sp|P20794|MAK_HUMAN Serine/threonine-protein kinase MAK OS=Homo sapiens OX=9606 GN=MAK PE=1 SV=2	serine/threonine-protein kinase MAK isoform X3	GO:0006468//protein phosphorylation;GO:0035556//intracellular signal transduction;GO:0042073//intraciliary transport;GO:0060271//cilium assembly;	GO:0005634//nucleus;GO:0005737//cytoplasm;GO:0005929//cilium;	GO:0004674//protein serine/threonine kinase activity;GO:0005524//ATP binding;	-
FAM135B	1376.78	140.64	2612.93	18.5788	4.21558	1.63609e-131	4.62405e-129	NC_009152.3	79851736	80144997	-	28652	FAM135B	GO:0044255;	-	3EMZJ	S	sp|Q49AJ0|F135B_HUMAN Protein FAM135B OS=Homo sapiens OX=9606 GN=FAM135B PE=1 SV=2	protein FAM135B isoform X2	GO:0044255//cellular lipid metabolic process;	-	-	-
CELSR3	880.593	78.4839	1682.7	21.4401	4.42224	1.84069e-131	5.12904e-129	NC_009159.3	39871581	39897646	+	11938	CELSR3	GO:0004930;GO:0005509;GO:0005886;GO:0007156;GO:0007166;GO:0007186;	K04602	3EGJA	T	sp|Q9NYQ7|CELR3_HUMAN Cadherin EGF LAG seven-pass G-type receptor 3 OS=Homo sapiens OX=9606 GN=CELSR3 PE=1 SV=2	cadherin EGF LAG seven-pass G-type receptor 3 isoform X5	GO:0007156//homophilic cell adhesion via plasma membrane adhesion molecules;GO:0007166//cell surface receptor signaling pathway;GO:0007186//G protein-coupled receptor signaling pathway;	GO:0005886//plasma membrane;	GO:0004930//G protein-coupled receptor activity;GO:0005509//calcium ion binding;	-
MAEL	3013.2	373.635	5652.77	15.1291	3.91926	7.99948e-131	2.19808e-128	NC_009148.3	3665344	3691313	+	1769	MAEL	GO:0005634;GO:0007140;GO:0007283;GO:0034587;GO:0043186;GO:0043565;GO:0045892;GO:0060964;	K18411	4MEGZ	K	sp|Q96JY0|MAEL_HUMAN Protein maelstrom homolog OS=Homo sapiens OX=9606 GN=MAEL PE=1 SV=1	protein maelstrom homolog	GO:0007140//male meiotic nuclear division;GO:0007283//spermatogenesis;GO:0034587//piRNA metabolic process;GO:0045892//negative regulation of transcription, DNA-templated;GO:0060964//regulation of gene silencing by miRNA;	GO:0005634//nucleus;GO:0043186//P granule;	GO:0043565//sequence-specific DNA binding;	-
C1H10orf62	1678.03	134.579	3221.48	23.9374	4.58119	1.18893e-130	3.22215e-128	NC_009144.3	31878003	31879282	-	1280	C1H10orf62	-	-	3ETFB	S	sp|Q5T681|CJ062_HUMAN Uncharacterized protein C10orf62 OS=Homo sapiens OX=9606 GN=C10orf62 PE=1 SV=1	uncharacterized protein C10orf62 homolog	-	-	-	-
LOC102147378	1208.11	124.482	2291.74	18.4102	4.20243	1.27073e-130	3.39732e-128	NC_009156.3	31503829	31510597	-	2479	LOC102147378	-	-	3EMH1	S	sp|C9JI98|TM238_HUMAN Transmembrane protein 238 OS=Homo sapiens OX=9606 GN=TMEM238 PE=1 SV=1	SH3 domain-containing protein C23A1.17	-	-	-	-
BOLL	1717.41	189.309	3245.5	17.1439	4.09962	2.05964e-130	5.43306e-128	NC_009161.3	73016843	73112725	-	6465	BOLL	GO:0003723;GO:0005515;	K24979	4M915	A	sp|Q924M5|BOLL_MOUSE Protein boule-like OS=Mus musculus OX=10090 GN=Boll PE=1 SV=2	protein boule-like isoform X3	-	-	GO:0003723//RNA binding;GO:0005515//protein binding;	-
FANCD2OS	1217.16	117.031	2317.28	19.8006	4.30747	2.16045e-130	5.62398e-128	NC_009159.3	8307394	8310900	+	1502	FANCD2OS	-	-	3JC88	S	sp|Q32KZ5|FACOS_BOVIN FANCD2 opposite strand protein OS=Bos taurus OX=9913 GN=FANCD2OS PE=2 SV=1	FANCD2 opposite strand protein isoform X3	-	-	-	-
LOC102149678	1246.49	79.015	2413.97	30.5508	4.93314	2.37238e-130	6.09548e-128	NC_009153.3	24959532	24960517	-	579	LOC102149678	GO:0005739;GO:0005739;GO:0030061;GO:0045277;	K02267	3EVUH	C	sp|Q80ZN9|CX6B2_MOUSE Cytochrome c oxidase subunit 6B2 OS=Mus musculus OX=10090 GN=Cox6b2 PE=1 SV=1	cytochrome c oxidase subunit 6B2	-	GO:0005739//mitochondrion;GO:0005739//mitochondrion;GO:0030061//mitochondrial crista;GO:0045277//respiratory chain complex IV;	-	ko05415(Diabetic cardiomyopathy);ko05208(Chemical carcinogenesis - reactive oxygen species);ko05022(Pathways of neurodegeneration - multiple diseases);ko05020(Prion disease);ko05016(Huntington disease);ko05014(Amyotrophic lateral sclerosis);ko05012(Parkinson disease);ko05010(Alzheimer disease);ko04932(Non-alcoholic fatty liver disease);ko04714(Thermogenesis);ko04260(Cardiac muscle contraction);ko…
SPERT	1280.67	128.847	2432.49	18.879	4.23871	3.55481e-130	9.01645e-128	NC_009160.3	24821644	24877098	-	2124	SPERT	-	K23403	3EF03	S	sp|Q8NA61|CBY2_HUMAN Protein chibby homolog 2 OS=Homo sapiens OX=9606 GN=CBY2 PE=1 SV=1	spermatid-associated protein isoform X4	-	-	-	-
LOC100060718	611.464	40.8299	1182.1	28.9518	4.85558	4.32286e-130	1.08258e-127	NC_009166.3	50446183	50456389	-	8065	LOC100060718	-	-	3ENYJ	S	sp|Q6ZU69|F205A_HUMAN Protein FAM205A OS=Homo sapiens OX=9606 GN=FAM205A PE=2 SV=4	protein FAM205A isoform X3	-	-	-	-
CELF6	1054.08	100.917	2007.25	19.8901	4.31398	3.18286e-129	7.87121e-127	NC_009144.3	122157535	122188358	+	4944	CELF6	GO:0000381;GO:0003729;GO:0005634;GO:0005737;GO:0006376;GO:1990904;	K13207	4M366	A	sp|Q96J87|CELF6_HUMAN CUGBP Elav-like family member 6 OS=Homo sapiens OX=9606 GN=CELF6 PE=1 SV=1	CUGBP Elav-like family member 6 isoform X7	GO:0000381//regulation of alternative mRNA splicing, via spliceosome;GO:0006376//mRNA splice site selection;	GO:0005634//nucleus;GO:0005737//cytoplasm;GO:1990904//ribonucleoprotein complex;	GO:0003729//mRNA binding;	-
TEKT3	1079.19	103.287	2055.1	19.897	4.31448	3.66888e-129	8.96113e-127	NC_009154.3	57524251	57567828	-	3055	TEKT3	GO:0005634;GO:0015630;GO:0036126;GO:0060271;GO:0060294;GO:0060294;	K18630	3EQBQ	Z	sp|A6H782|TEKT3_BOVIN Tektin-3 OS=Bos taurus OX=9913 GN=TEKT3 PE=1 SV=1	tektin-3	GO:0060271//cilium assembly;GO:0060294//cilium movement involved in cell motility;GO:0060294//cilium movement involved in cell motility;	GO:0005634//nucleus;GO:0015630//microtubule cytoskeleton;GO:0036126//sperm flagellum;	-	-
PRR30	779.926	42.9585	1516.89	35.3106	5.14203	3.54658e-128	8.55676e-126	NC_009158.3	70102926	70105497	+	2230	PRR30	-	-	4KQCA	S	sp|Q4R8E6|PRR30_MACFA Proline-rich protein 30 OS=Macaca fascicularis OX=9541 GN=PRR30 PE=2 SV=1	proline-rich protein 30	-	-	-	-
LOC111772192	596.154	40.5309	1151.78	28.4172	4.82869	4.3643e-128	1.04028e-125	NW_019645049.1	2040	6150	-	3833	LOC111772192	-	-	4IW8M	S	sp|Q6ZQQ2|S31D1_HUMAN Spermatogenesis-associated protein 31D1 OS=Homo sapiens OX=9606 GN=SPATA31D1 PE=2 SV=1	putative spermatogenesis-associated protein 31D3	-	-	-	-
LOC100629327	1051.32	102.102	2000.53	19.5934	4.29229	4.62023e-128	1.08817e-125	NC_009153.3	21202741	21219495	-	3798	LOC100629327	GO:0005886;GO:0007155;GO:0033691;	-	KOG3510	S	sp|Q8N7X8|SIGL1_HUMAN SIGLEC family-like protein 1 OS=Homo sapiens OX=9606 GN=SIGLECL1 PE=1 SV=1	SIGLEC family-like protein 1	GO:0007155//cell adhesion;	GO:0005886//plasma membrane;	GO:0033691//sialic acid binding;	-
LOC100056590	1334.43	137.611	2531.26	18.3943	4.20118	5.5348e-128	1.28824e-125	NC_009158.3	77635010	77656818	+	2956	LOC100056590	GO:0000166;GO:0000166;GO:0000287;GO:0000287;GO:0005737;GO:0005737;GO:0005829;GO:0008253;GO:0008253;GO:0009117;GO:0009117;GO:0046085;	K01081	4IZN4	S	sp|Q96P26|5NT1B_HUMAN Cytosolic 5&apos;-nucleotidase 1B OS=Homo sapiens OX=9606 GN=NT5C1B PE=2 SV=2	cytosolic 5'-nucleotidase 1B isoform X4	GO:0009117//nucleotide metabolic process;GO:0009117//nucleotide metabolic process;GO:0046085//adenosine metabolic process;	GO:0005737//cytoplasm;GO:0005737//cytoplasm;GO:0005829//cytosol;	GO:0000166//nucleotide binding;GO:0000166//nucleotide binding;GO:0000287//magnesium ion binding;GO:0000287//magnesium ion binding;GO:0008253//5'-nucleotidase activity;GO:0008253//5'-nucleotidase activity;	ko00760(Nicotinate and nicotinamide metabolism);ko00240(Pyrimidine metabolism);ko00230(Purine metabolism)
ABCA8	6881.05	12713	1049.09	0.0825211	-3.59909	6.67888e-128	1.53645e-125	NC_009154.3	11866338	11933411	+	5927	ABCA8	GO:0005319;GO:0005524;GO:0005743;GO:0006869;GO:0016887;GO:0043231;GO:0055085;GO:0140359;GO:0140359;	K05650	3643D	Q	sp|O94911|ABCA8_HUMAN ABC-type organic anion transporter ABCA8 OS=Homo sapiens OX=9606 GN=ABCA8 PE=1 SV=4	ATP-binding cassette sub-family A member 8 isoform X4	GO:0006869//lipid transport;GO:0055085//transmembrane transport;	GO:0005743//mitochondrial inner membrane;GO:0043231//intracellular membrane-bounded organelle;	GO:0005319//lipid transporter activity;GO:0005524//ATP binding;GO:0016887//ATP hydrolysis activity;GO:0140359//ABC-type transporter activity;GO:0140359//ABC-type transporter activity;	ko02010(ABC transporters)
PBK	2440.43	302.607	4578.25	15.1294	3.91928	1.17582e-127	2.67385e-125	NC_009145.3	56748312	56774196	-	1892	PBK	GO:0004674;GO:0005524;GO:0006468;	K08865	3EP8T	T	sp|Q96KB5|TOPK_HUMAN Lymphokine-activated killer T-cell-originated protein kinase OS=Homo sapiens OX=9606 GN=PBK PE=1 SV=3	lymphokine-activated killer T-cell-originated protein kinase	GO:0006468//protein phosphorylation;	-	GO:0004674//protein serine/threonine kinase activity;GO:0005524//ATP binding;	-
LOC100058575	801.155	67.9906	1534.32	22.5666	4.49612	2.36719e-127	5.32187e-125	NC_009165.3	2005099	2008349	+	857	LOC100058575	GO:0004869;GO:0005615;GO:0019730;	K13905	3EV8B	O	sp|Q29RH0|CST9_BOVIN Cystatin-9 OS=Bos taurus OX=9913 GN=CST9 PE=2 SV=1	cystatin-9 isoform X1	GO:0019730//antimicrobial humoral response;	GO:0005615//extracellular space;	GO:0004869//cysteine-type endopeptidase inhibitor activity;	-
MS4A13	4179.79	406.536	7953.05	19.563	4.29005	6.84955e-127	1.5226e-124	NC_009155.3	23911319	23928673	+	1578	MS4A13	GO:0005886;GO:0007166;	-	3EIVR	S	sp|Q2YDM3|M4A13_BOVIN Membrane-spanning 4-domains subfamily A member 13 OS=Bos taurus OX=9913 GN=MS4A13 PE=2 SV=1	membrane-spanning 4-domains subfamily A member 13 isoform X2	GO:0007166//cell surface receptor signaling pathway;	GO:0005886//plasma membrane;	-	-
CCDC155	932.913	90.9117	1774.91	19.5235	4.28714	1.0394e-125	2.28482e-123	NC_009153.3	19493503	19519865	+	3769	CCDC155	GO:0000781;GO:0000800;GO:0005640;GO:0007015;GO:0007129;GO:0034397;GO:0034993;GO:0051225;GO:0051653;GO:0070840;GO:0090172;GO:0090220;GO:0090619;	K22595	3EKHD	S	sp|Q8N6L0|KASH5_HUMAN Protein KASH5 OS=Homo sapiens OX=9606 GN=KASH5 PE=1 SV=2	protein KASH5 isoform X5	GO:0007015//actin filament organization;GO:0007129//homologous chromosome pairing at meiosis;GO:0034397//telomere localization;GO:0051225//spindle assembly;GO:0051653//spindle localization;GO:0090172//microtubule cytoskeleton organization involved in homologous chromosome segregation;GO:0090220//chromosome localization to nuclear envelope involved in homologous chromosome segregation;	GO:0000781//chromosome, telomeric region;GO:0000800//lateral element;GO:0005640//nuclear outer membrane;GO:0034993//meiotic nuclear membrane microtubule tethering complex;GO:0090619//meiotic spindle pole;	GO:0070840//dynein complex binding;	-
TSKS	923.652	86.4804	1760.82	20.361	4.34773	1.28342e-125	2.79023e-123	NC_009153.3	19762351	19776290	-	2069	TSKS	GO:0005814;GO:0019901;	K16492	4IXRC	S	sp|O54887|TSKS_MOUSE Testis-specific serine kinase substrate OS=Mus musculus OX=10090 GN=Tsks PE=1 SV=4	testis-specific serine kinase substrate isoform X11	-	GO:0005814//centriole;	GO:0019901//protein kinase binding;	-
SLC38A1	867.524	1646.33	88.7229	0.0538914	-4.2138	1.30307e-125	2.80216e-123	NC_009149.3	65137242	65206165	-	9518	SLC38A1	GO:0003333;GO:0006868;GO:0015186;	K14990	4M76Y	E	sp|Q9H2H9|S38A1_HUMAN Sodium-coupled neutral amino acid transporter 1 OS=Homo sapiens OX=9606 GN=SLC38A1 PE=1 SV=1	sodium-coupled neutral amino acid transporter 1	GO:0003333//amino acid transmembrane transport;GO:0006868//glutamine transport;	-	GO:0015186//L-glutamine transmembrane transporter activity;	ko04727(GABAergic synapse);ko04724(Glutamatergic synapse)
CDKN1C	1174.99	2208.35	141.635	0.0641364	-3.96271	2.89423e-124	6.15693e-122	NC_009155.3	35078571	35080986	-	1653	CDKN1C	GO:0004861;GO:0005634;GO:0051726;	K09993	3EX0J	T	sp|P49918|CDN1C_HUMAN Cyclin-dependent kinase inhibitor 1C OS=Homo sapiens OX=9606 GN=CDKN1C PE=1 SV=1	cyclin-dependent kinase inhibitor 1C isoform X2	GO:0051726//regulation of cell cycle;	GO:0005634//nucleus;	GO:0004861//cyclin-dependent protein serine/threonine kinase inhibitor activity;	ko04110(Cell cycle)
C25H9orf131	946.725	71.6129	1821.84	25.44	4.66903	2.95145e-124	6.21186e-122	NC_009168.3	401203	406624	+	5019	C25H9orf131	-	-	3EJE3	S	sp|Q5VYM1|CI131_HUMAN Uncharacterized protein C9orf131 OS=Homo sapiens OX=9606 GN=C9orf131 PE=2 SV=3	uncharacterized protein C9orf131 homolog	-	-	-	-
LOC102149641	655.857	50.5642	1261.15	24.9416	4.64048	4.24309e-124	8.83634e-122	NC_009153.3	19351275	19381127	-	6880	LOC102149641	GO:0016020;GO:0016020;GO:0035725;	-	3END2	T	sp|Q9GZN6|S6A16_HUMAN Orphan sodium- and chloride-dependent neurotransmitter transporter NTT5 OS=Homo sapiens OX=9606 GN=SLC6A16 PE=2 SV=1	orphan sodium- and chloride-dependent neurotransmitter transporter NTT5-like isoform X14	GO:0035725//sodium ion transmembrane transport;	GO:0016020//membrane;GO:0016020//membrane;	-	-
TKTL2	857.256	78.9257	1635.59	20.7231	4.37317	8.25879e-124	1.702e-121	NC_009145.3	71525464	71528424	+	2961	TKTL2	GO:0004802;GO:0030976;	K00615	4KQ97	G	sp|Q9H0I9|TKTL2_HUMAN Transketolase-like protein 2 OS=Homo sapiens OX=9606 GN=TKTL2 PE=2 SV=1	transketolase-like protein 2	-	-	GO:0004802//transketolase activity;GO:0030976//thiamine pyrophosphate binding;	ko00030(Pentose phosphate pathway)
CCDC33	563.853	39.8466	1087.86	27.3012	4.77089	8.99942e-124	1.83551e-121	NC_009144.3	120496291	120602316	-	3761	CCDC33	GO:0005777;	-	3EMUZ	W	sp|Q8N5R6|CCD33_HUMAN Coiled-coil domain-containing protein 33 OS=Homo sapiens OX=9606 GN=CCDC33 PE=1 SV=3	coiled-coil domain-containing protein 33 isoform X4	-	GO:0005777//peroxisome;	-	-
FAM209B	1495.74	129.555	2861.92	22.0904	4.46535	2.43317e-123	4.91202e-121	NC_009165.3	44242719	44244402	+	763	FAM209B	-	-	3EQ5R	S	sp|Q5JX69|F209B_HUMAN Protein FAM209B OS=Homo sapiens OX=9606 GN=FAM209B PE=2 SV=1	protein FAM209B	-	-	-	-
LOC100068595	887.667	85.8881	1689.45	19.6703	4.29795	3.01689e-123	6.0289e-121	NC_009156.3	26305659	26338418	+	2273	LOC100068595	GO:0005783;GO:0006457;	K20354	3EG33	O	sp|Q95LM0|PDILT_MACFA Protein disulfide-isomerase-like protein of the testis OS=Macaca fascicularis OX=9541 GN=PDILT PE=2 SV=1	protein disulfide-isomerase-like protein of the testis isoform X2	GO:0006457//protein folding;	GO:0005783//endoplasmic reticulum;	-	-
TESMIN	850.232	79.545	1620.92	20.3774	4.3489	4.37612e-123	8.65772e-121	NC_009155.3	31671016	31709783	-	2481	TESMIN	GO:0005634;GO:0006355;	-	4IZZX	P	sp|Q9Y4I5|MTL5_HUMAN Tesmin OS=Homo sapiens OX=9606 GN=TESMIN PE=1 SV=2	tesmin	GO:0006355//regulation of transcription, DNA-templated;	GO:0005634//nucleus;	-	-
SH3D21	1115.97	121.789	2110.16	17.3263	4.11489	8.37478e-123	1.64046e-120	NC_009145.3	21175311	21187511	-	3475	SH3D21	GO:0005515;	K23715	3ERC4	T	sp|A4FU49|SH321_HUMAN SH3 domain-containing protein 21 OS=Homo sapiens OX=9606 GN=SH3D21 PE=2 SV=2	SH3 domain-containing protein 21 isoform X3	-	-	GO:0005515//protein binding;	-
PKDREJ	646.79	51.6821	1241.9	24.0296	4.58674	1.76543e-122	3.42424e-120	NC_009171.3	43266288	43273868	-	7480	PKDREJ	GO:0005262;GO:0005509;GO:0005515;GO:0016020;GO:0016020;GO:0050982;	K19921	35ZYC	PT	sp|Q9NTG1|PKDRE_HUMAN Polycystic kidney disease and receptor for egg jelly-related protein OS=Homo sapiens OX=9606 GN=PKDREJ PE=2 SV=2	polycystic kidney disease and receptor for egg jelly-related protein	GO:0050982//detection of mechanical stimulus;	GO:0016020//membrane;GO:0016020//membrane;	GO:0005262//calcium channel activity;GO:0005509//calcium ion binding;GO:0005515//protein binding;	-
LOC102147401	550.247	38.8527	1061.64	27.3248	4.77214	1.17001e-120	2.24734e-118	NC_009168.3	4371110	4378155	-	5446	LOC102147401	-	-	4M3GF	S	sp|Q5VVP1|S31A6_HUMAN Spermatogenesis-associated protein 31A6 OS=Homo sapiens OX=9606 GN=SPATA31A6 PE=3 SV=1	spermatogenesis-associated protein 31E1	-	-	-	-
C9H8orf88	955.149	97.9529	1812.34	18.5022	4.20963	1.36619e-120	2.59891e-118	NC_009152.3	39449053	39481415	-	1017	C9H8orf88	GO:0005737;GO:0008190;GO:0045947;	-	36AKG	S	sp|P0DMB2|CH088_HUMAN Uncharacterized protein C8orf88 OS=Homo sapiens OX=9606 GN=C8orf88 PE=4 SV=1	uncharacterized protein C8orf88 homolog	GO:0045947//negative regulation of translational initiation;	GO:0005737//cytoplasm;	GO:0008190//eukaryotic initiation factor 4E binding;	-
LOC100053576	1146.61	97.509	2195.72	22.5181	4.49301	3.30073e-120	6.21921e-118	NC_009144.3	94050410	94061013	-	3316	LOC100053576	GO:0000226;GO:0005929;GO:0015631;GO:0018095;GO:0070740;	K16582	3EPG0	O	sp|A6NNM8|TTL13_HUMAN Tubulin polyglutamylase TTLL13P OS=Homo sapiens OX=9606 GN=TTLL13P PE=1 SV=2	tubulin polyglutamylase TTLL13 isoform X5	GO:0000226//microtubule cytoskeleton organization;GO:0018095//protein polyglutamylation;	GO:0005929//cilium;	GO:0015631//tubulin binding;GO:0070740//tubulin-glutamic acid ligase activity;	-
ZPBP2	838.231	81.6462	1594.82	19.5333	4.28786	3.83464e-120	7.15703e-118	NC_009154.3	22638253	22645220	-	1757	ZPBP2	GO:0001669;GO:0001675;GO:0002199;GO:0005576;GO:0007339;	K25752	4IWCP	S	sp|Q6X784|ZPBP2_HUMAN Zona pellucida-binding protein 2 OS=Homo sapiens OX=9606 GN=ZPBP2 PE=2 SV=1	zona pellucida-binding protein 2 isoform X5	GO:0001675//acrosome assembly;GO:0007339//binding of sperm to zona pellucida;	GO:0001669//acrosomal vesicle;GO:0002199//zona pellucida receptor complex;GO:0005576//extracellular region;	-	-
USP44	1562.85	196.035	2929.66	14.9446	3.90155	6.19516e-120	1.14547e-117	NC_009171.3	21599191	21644143	-	4350	USP44	GO:0004843;GO:0005737;GO:0008270;GO:0016579;	K11834	4J49B	O	sp|D2HBJ8|UBP44_AILME Ubiquitin carboxyl-terminal hydrolase 44 OS=Ailuropoda melanoleuca OX=9646 GN=USP44 PE=3 SV=1	ubiquitin carboxyl-terminal hydrolase 44	GO:0016579//protein deubiquitination;	GO:0005737//cytoplasm;	GO:0004843//thiol-dependent deubiquitinase;GO:0008270//zinc ion binding;	-
PTCHD3	846.333	89.0672	1603.6	18.0044	4.17028	4.33833e-119	7.94717e-117	NC_009172.3	10808284	10827831	+	5724	PTCHD3	GO:0016020;GO:0016020;	K24682	3JQBT	T	sp|Q0EEE2|PTHD3_MOUSE Patched domain-containing protein 3 OS=Mus musculus OX=10090 GN=Ptchd3 PE=1 SV=1	patched domain-containing protein 3	-	GO:0016020//membrane;GO:0016020//membrane;	-	-
LOC100064796	344.139	14.9323	673.347	45.0933	5.49484	1.14618e-118	2.08036e-116	NC_009163.3	51457628	51473574	-	1048	LOC100064796	GO:0004364;GO:0004364;GO:0005829;GO:0006749;GO:0006805;GO:0070062;	K00799	4KZJN	O	sp|Q28035|GSTA1_BOVIN Glutathione S-transferase A1 OS=Bos taurus OX=9913 GN=GSTA1 PE=2 SV=3	glutathione S-transferase A1-like isoform X2	GO:0006749//glutathione metabolic process;GO:0006805//xenobiotic metabolic process;	GO:0005829//cytosol;GO:0070062//extracellular exosome;	GO:0004364//glutathione transferase activity;GO:0004364//glutathione transferase activity;	ko05418(Fluid shear stress and atherosclerosis);ko05225(Hepatocellular carcinoma);ko05208(Chemical carcinogenesis - reactive oxygen species);ko05207(Chemical carcinogenesis - receptor activation);ko05204(Chemical carcinogenesis - DNA adducts);ko05200(Pathways in cancer);ko01524(Platinum drug resistance);ko00983(Drug metabolism - other enzymes);ko00982(Drug metabolism - cytochrome P450);ko00980(Me…
SLC2A3	9387.47	1315.31	17459.6	13.2741	3.73054	1.29762e-118	2.33383e-116	NC_009149.3	36448573	36516885	+	4339	SLC2A3	GO:0005355;GO:0016020;GO:0016020;GO:1904659;	K08142	3EMQ5	G	sp|P47842|GTR3_CANLF Solute carrier family 2, facilitated glucose transporter member 3 OS=Canis lupus familiaris OX=9615 GN=SLC2A3 PE=2 SV=1	solute carrier family 2, facilitated glucose transporter member 3 isoform X2	GO:1904659//glucose transmembrane transport;	GO:0016020//membrane;GO:0016020//membrane;	GO:0005355//glucose transmembrane transporter activity;	-
FAM186B	625.014	54.9626	1195.07	21.7432	4.44249	1.43309e-118	2.55426e-116	NC_009149.3	68187959	68205145	-	5075	FAM186B	-	-	4IYA2	S	sp|Q8IYM0|F186B_HUMAN Protein FAM186B OS=Homo sapiens OX=9606 GN=FAM186B PE=2 SV=2	protein FAM186B isoform X2	-	-	-	-
PRSS54	536.661	39.7122	1033.61	26.0275	4.70197	1.9635e-118	3.46839e-116	NC_009146.3	11026046	11040623	-	1403	PRSS54	GO:0004252;GO:0004252;GO:0006508;GO:0006508;	-	4J0QP	E	sp|Q6PEW0|PRS54_HUMAN Inactive serine protease 54 OS=Homo sapiens OX=9606 GN=PRSS54 PE=2 SV=3	LOW QUALITY PROTEIN: inactive serine protease 54	GO:0006508//proteolysis;GO:0006508//proteolysis;	-	GO:0004252//serine-type endopeptidase activity;GO:0004252//serine-type endopeptidase activity;	-
PRC1	2686.83	383.636	4990.03	13.0072	3.70124	2.28047e-118	3.99265e-116	NC_009144.3	93989989	94019012	-	2987	PRC1	GO:0000226;GO:0005737;GO:0005819;GO:0008017;GO:0051256;GO:1990023;	K16732	3ETB2	DZ	sp|O43663|PRC1_HUMAN Protein regulator of cytokinesis 1 OS=Homo sapiens OX=9606 GN=PRC1 PE=1 SV=2	protein regulator of cytokinesis 1 isoform X4	GO:0000226//microtubule cytoskeleton organization;GO:0051256//mitotic spindle midzone assembly;	GO:0005737//cytoplasm;GO:0005819//spindle;GO:1990023//mitotic spindle midzone;	GO:0008017//microtubule binding;	-
DRC1	884.738	90.4877	1678.99	18.5549	4.21373	2.46054e-118	4.27011e-116	NC_009158.3	70697757	70739669	-	2484	DRC1	GO:0003352;GO:0005858;GO:0005930;GO:0060285;GO:0070286;	K19754	3EPND	S	sp|Q32KY1|DRC1_BOVIN Dynein regulatory complex protein 1 OS=Bos taurus OX=9913 GN=DRC1 PE=2 SV=1	dynein regulatory complex protein 1 isoform X2	GO:0003352//regulation of cilium movement;GO:0060285//cilium-dependent cell motility;GO:0070286//axonemal dynein complex assembly;	GO:0005858//axonemal dynein complex;GO:0005930//axoneme;	-	-
TMCO2	1123.45	132.288	2114.62	15.985	3.99865	2.39965e-117	4.12824e-115	NC_009145.3	17918969	17921707	-	726	TMCO2	GO:0005634;	-	3EERE	S	sp|Q2NKV5|TMCO2_BOVIN Transmembrane and coiled-coil domain-containing protein 2 OS=Bos taurus OX=9913 GN=TMCO2 PE=2 SV=1	transmembrane and coiled-coil domain-containing protein 2	-	GO:0005634//nucleus;	-	-
CCDC103	1082.25	123.622	2040.87	16.5089	4.04517	2.53732e-117	4.32744e-115	NC_009154.3	18826423	18830718	-	1907	CCDC103	GO:0003351;GO:0007368;GO:0036157;GO:0036159;	K23731	3EFN3	S	sp|Q8IW40|CC103_HUMAN Coiled-coil domain-containing protein 103 OS=Homo sapiens OX=9606 GN=CCDC103 PE=1 SV=1	coiled-coil domain-containing protein 103 isoform X3	GO:0003351//epithelial cilium movement involved in extracellular fluid movement;GO:0007368//determination of left/right symmetry;GO:0036159//inner dynein arm assembly;	GO:0036157//outer dynein arm;	-	-
LOC106781163	791.207	81.1703	1501.24	18.495	4.20906	3.52001e-117	5.95212e-115	NC_009166.3	15864104	15870790	-	4634	LOC106781163	-	-	4IW8M	S	sp|Q6ZQQ2|S31D1_HUMAN Spermatogenesis-associated protein 31D1 OS=Homo sapiens OX=9606 GN=SPATA31D1 PE=2 SV=1	putative spermatogenesis-associated protein 31D3	-	-	-	-
TAC3	425.466	843.382	7.54968	0.00895167	-6.80363	5.41166e-117	9.07325e-115	NC_009149.3	75632675	75639759	-	919	TAC3	GO:0007217;GO:0007217;GO:0045777;	K05240	3EVKM	S	sp|P08858|TKNK_BOVIN Tachykinin-3 OS=Bos taurus OX=9913 GN=TAC3 PE=3 SV=1	tachykinin-3	GO:0007217//tachykinin receptor signaling pathway;GO:0007217//tachykinin receptor signaling pathway;GO:0045777//positive regulation of blood pressure;	-	-	ko04080(Neuroactive ligand-receptor interaction)
AK8	777.448	79.058	1475.84	18.6678	4.22248	7.40888e-117	1.23174e-114	NC_009168.3	35683594	35829615	-	5791	AK8	GO:0004017;GO:0004017;GO:0004127;GO:0004550;GO:0005524;GO:0005524;GO:0005737;GO:0009142;	K00939	3EEJU	F	sp|Q96MA6|KAD8_HUMAN Adenylate kinase 8 OS=Homo sapiens OX=9606 GN=AK8 PE=1 SV=1	adenylate kinase 8 isoform X5	GO:0009142//nucleoside triphosphate biosynthetic process;	GO:0005737//cytoplasm;	GO:0004017//adenylate kinase activity;GO:0004017//adenylate kinase activity;GO:0004127//cytidylate kinase activity;GO:0004550//nucleoside diphosphate kinase activity;GO:0005524//ATP binding;GO:0005524//ATP binding;	ko00730(Thiamine metabolism);ko00230(Purine metabolism)
PHYHIPL	1172.67	139.874	2205.46	15.7675	3.97889	1.40546e-116	2.31713e-114	NC_009144.3	49193711	49258857	+	4248	PHYHIPL	GO:0005515;GO:0005737;	K24497	4M46X	T	sp|Q96FC7|PHIPL_HUMAN Phytanoyl-CoA hydroxylase-interacting protein-like OS=Homo sapiens OX=9606 GN=PHYHIPL PE=1 SV=3	phytanoyl-CoA hydroxylase-interacting protein-like isoform X2	-	GO:0005737//cytoplasm;	GO:0005515//protein binding;	-
DYSF	1490.29	2766.05	214.537	0.0775608	-3.68853	1.70446e-116	2.78686e-114	NC_009158.3	32119226	32329118	-	7509	DYSF	GO:0001778;GO:0002280;GO:0002281;GO:0005509;GO:0005544;GO:0006906;GO:0016020;GO:0030315;GO:0031410;GO:0033292;GO:0050765;	K18261	3EK4Q	M	sp|O75923|DYSF_HUMAN Dysferlin OS=Homo sapiens OX=9606 GN=DYSF PE=1 SV=1	dysferlin isoform X21	GO:0001778//plasma membrane repair;GO:0002280//monocyte activation involved in immune response;GO:0002281//macrophage activation involved in immune response;GO:0006906//vesicle fusion;GO:0033292//T-tubule organization;GO:0050765//negative regulation of phagocytosis;	GO:0016020//membrane;GO:0030315//T-tubule;GO:0031410//cytoplasmic vesicle;	GO:0005509//calcium ion binding;GO:0005544//calcium-dependent phospholipid binding;	-
FER1L5	714.314	69.2243	1359.4	19.6377	4.29555	1.80829e-116	2.93239e-114	NC_009158.3	12141229	12195911	-	8341	FER1L5	GO:0001778;GO:0002280;GO:0002281;GO:0005509;GO:0005544;GO:0006906;GO:0016020;GO:0030315;GO:0031410;GO:0033292;GO:0050765;	K22126	3EFMI	M	sp|A0AVI2|FR1L5_HUMAN Fer-1-like protein 5 OS=Homo sapiens OX=9606 GN=FER1L5 PE=2 SV=3	fer-1-like protein 5 isoform X16	GO:0001778//plasma membrane repair;GO:0002280//monocyte activation involved in immune response;GO:0002281//macrophage activation involved in immune response;GO:0006906//vesicle fusion;GO:0033292//T-tubule organization;GO:0050765//negative regulation of phagocytosis;	GO:0016020//membrane;GO:0030315//T-tubule;GO:0031410//cytoplasmic vesicle;	GO:0005509//calcium ion binding;GO:0005544//calcium-dependent phospholipid binding;	-
CYB5R2	2399.45	347.244	4451.65	12.8199	3.68032	2.52207e-116	4.05663e-114	NC_009150.3	79189046	79197846	-	1444	CYB5R2	GO:0005739;GO:0016491;GO:0016491;GO:0071949;	K00326	3ESZN	CH	sp|Q6BCY4|NB5R2_HUMAN NADH-cytochrome b5 reductase 2 OS=Homo sapiens OX=9606 GN=CYB5R2 PE=1 SV=1	NADH-cytochrome b5 reductase 2 isoform X3	-	GO:0005739//mitochondrion;	GO:0016491//oxidoreductase activity;GO:0016491//oxidoreductase activity;GO:0071949//FAD binding;	ko00520(Amino sugar and nucleotide sugar metabolism)
PHKG2	2741.43	408.265	5074.6	12.4297	3.63572	4.63477e-116	7.3947e-114	NC_009156.3	20079213	20089692	-	1755	PHKG2	GO:0004689;GO:0005516;GO:0005524;GO:0005964;GO:0005978;GO:0006468;	K00871	3EIT9	T	sp|P15735|PHKG2_HUMAN Phosphorylase b kinase gamma catalytic chain, liver/testis isoform OS=Homo sapiens OX=9606 GN=PHKG2 PE=1 SV=1	phosphorylase b kinase gamma catalytic chain, liver/testis isoform	GO:0005978//glycogen biosynthetic process;GO:0006468//protein phosphorylation;	GO:0005964//phosphorylase kinase complex;	GO:0004689//phosphorylase kinase activity;GO:0005516//calmodulin binding;GO:0005524//ATP binding;	ko04922(Glucagon signaling pathway);ko04910(Insulin signaling pathway);ko04020(Calcium signaling pathway)
FAM71A	703.869	67.0088	1340.73	20.0083	4.32252	6.70489e-116	1.0612e-113	NC_009148.3	23299206	23301470	-	2265	FAM71A	GO:0005634;	-	4IZQN	S	sp|Q8IYT1|FA71A_HUMAN Protein FAM71A OS=Homo sapiens OX=9606 GN=FAM71A PE=1 SV=2	protein FAM71A	-	GO:0005634//nucleus;	-	-
CFAP206	1397.73	177.915	2617.55	14.7124	3.87896	9.80842e-116	1.54008e-113	NC_009153.3	41197931	41229854	+	3086	CFAP206	GO:0003356;GO:0005930;GO:0007288;GO:0036064;GO:1901317;	K25471	3EHXA	S	sp|Q29RL1|CF206_BOVIN Cilia- and flagella-associated protein 206 OS=Bos taurus OX=9913 GN=CFAP206 PE=2 SV=2	cilia- and flagella-associated protein 206 isoform X4	GO:0003356//regulation of cilium beat frequency;GO:0007288//sperm axoneme assembly;GO:1901317//regulation of flagellated sperm motility;	GO:0005930//axoneme;GO:0036064//ciliary basal body;	-	-
CCDC65	640.103	57.5538	1222.65	21.2437	4.40896	1.23982e-115	1.93138e-113	NC_009149.3	67633103	67642958	+	1799	CCDC65	GO:0003352;GO:0005858;GO:0005930;GO:0060285;GO:0070286;	K23728	3EKRI	S	sp|Q2TA16|DRC2_BOVIN Dynein regulatory complex subunit 2 OS=Bos taurus OX=9913 GN=CCDC65 PE=2 SV=1	coiled-coil domain-containing protein 65	GO:0003352//regulation of cilium movement;GO:0060285//cilium-dependent cell motility;GO:0070286//axonemal dynein complex assembly;	GO:0005858//axonemal dynein complex;GO:0005930//axoneme;	-	-
HYDIN	1781.51	251.666	3311.36	13.1578	3.71784	2.30211e-115	3.5582e-113	NC_009146.3	23263491	23599287	+	18498	HYDIN	GO:0003341;GO:0005930;GO:1904158;	K17570	3EJYQ	S	sp|Q4G0P3|HYDIN_HUMAN Hydrocephalus-inducing protein homolog OS=Homo sapiens OX=9606 GN=HYDIN PE=1 SV=3	hydrocephalus-inducing protein homolog isoform X7	GO:0003341//cilium movement;GO:1904158//axonemal central apparatus assembly;	GO:0005930//axoneme;	-	-
CFAP46	2087.71	304.859	3870.56	12.6962	3.66633	6.45449e-115	9.89889e-113	NC_009144.3	920686	1057612	+	11983	CFAP46	GO:0005515;GO:0035082;GO:0060294;	K24938	4J1K1	S	sp|Q8IYW2|CFA46_HUMAN Cilia- and flagella-associated protein 46 OS=Homo sapiens OX=9606 GN=CFAP46 PE=2 SV=3	cilia- and flagella-associated protein 46 isoform X8	GO:0035082//axoneme assembly;GO:0060294//cilium movement involved in cell motility;	-	GO:0005515//protein binding;	-
SLX4	4307.37	691.696	7923.04	11.4545	3.51784	7.45861e-115	1.13509e-112	NC_009156.3	40423633	40445592	+	6880	SLX4	GO:0000706;GO:0000712;GO:0003677;GO:0005634;GO:0006260;GO:0019899;GO:0033557;GO:0033557;GO:0036297;	K10484	4KY0B	S	sp|Q8IY92|SLX4_HUMAN Structure-specific endonuclease subunit SLX4 OS=Homo sapiens OX=9606 GN=SLX4 PE=1 SV=3	structure-specific endonuclease subunit SLX4 isoform X4	GO:0000706//meiotic DNA double-strand break processing;GO:0000712//resolution of meiotic recombination intermediates;GO:0006260//DNA replication;GO:0036297//interstrand cross-link repair;	GO:0005634//nucleus;GO:0033557//Slx1-Slx4 complex;GO:0033557//Slx1-Slx4 complex;	GO:0003677//DNA binding;GO:0019899//enzyme binding;	ko03460(Fanconi anemia pathway)
LOC111770098	1774.1	118.478	3429.72	28.9482	4.8554	1.31488e-114	1.98576e-112	NC_009166.3	8740675	8746017	+	3719	LOC111770098	-	-	4IW8M	S	sp|Q6ZQQ2|S31D1_HUMAN Spermatogenesis-associated protein 31D1 OS=Homo sapiens OX=9606 GN=SPATA31D1 PE=2 SV=1	putative spermatogenesis-associated protein 31D4	-	-	-	-
FAM71E2	366.721	20.6166	712.825	34.5753	5.11167	2.08436e-114	3.12401e-112	NC_009153.3	24960694	24968852	-	4671	FAM71E2	GO:0005634;	-	4M24I	S	sp|Q8N5Q1|F71E2_HUMAN Protein FAM71E2 OS=Homo sapiens OX=9606 GN=FAM71E2 PE=2 SV=3	protein FAM71E2	-	GO:0005634//nucleus;	-	-
PAPOLB	2309.89	341.802	4277.98	12.5159	3.6457	2.11599e-114	3.14758e-112	NC_009156.3	3997629	4001994	-	4365	PAPOLB	GO:0003723;GO:0005634;GO:0005634;GO:0006378;GO:1990817;GO:1990817;	K14376	3EXEK	A	sp|Q9WVP6|PAPOB_MOUSE Poly(A) polymerase beta OS=Mus musculus OX=10090 GN=Papolb PE=1 SV=2	LOW QUALITY PROTEIN: poly(A) polymerase beta	GO:0006378//mRNA polyadenylation;	GO:0005634//nucleus;GO:0005634//nucleus;	GO:0003723//RNA binding;GO:1990817//RNA adenylyltransferase activity;GO:1990817//RNA adenylyltransferase activity;	ko03015(mRNA surveillance pathway)
ELOVL3	347.588	675.947	19.2278	0.0284457	-5.13565	2.17614e-114	3.2129e-112	NC_009144.3	28076211	28088802	-	2795	ELOVL3	GO:0005783;GO:0005789;GO:0009922;GO:0009922;GO:0019367;GO:0019367;GO:0030148;GO:0034625;GO:0034626;GO:0042761;GO:0042761;	K10248	3EKDD	I	sp|Q9HB03|ELOV3_HUMAN Elongation of very long chain fatty acids protein 3 OS=Homo sapiens OX=9606 GN=ELOVL3 PE=1 SV=2	elongation of very long chain fatty acids protein 3 isoform X2	GO:0019367//fatty acid elongation, saturated fatty acid;GO:0019367//fatty acid elongation, saturated fatty acid;GO:0030148//sphingolipid biosynthetic process;GO:0034625//fatty acid elongation, monounsaturated fatty acid;GO:0034626//fatty acid elongation, polyunsaturated fatty acid;GO:0042761//very long-chain fatty acid biosynthetic process;GO:0042761//very long-chain fatty acid biosynthetic proce…	GO:0005783//endoplasmic reticulum;GO:0005789//endoplasmic reticulum membrane;	GO:0009922//fatty acid elongase activity;GO:0009922//fatty acid elongase activity;	ko01040(Biosynthesis of unsaturated fatty acids);ko00062(Fatty acid elongation)
PROCA1	1263.58	130.84	2396.33	18.3149	4.19495	3.34802e-114	4.90647e-112	NC_009154.3	42950591	42959199	-	1916	PROCA1	GO:0004623;GO:0006644;GO:0050482;	-	3EMMB	S	sp|Q8NCQ7|PRCA1_HUMAN Protein PROCA1 OS=Homo sapiens OX=9606 GN=PROCA1 PE=1 SV=3	protein PROCA1 isoform X4	GO:0006644//phospholipid metabolic process;GO:0050482//arachidonic acid secretion;	-	GO:0004623//phospholipase A2 activity;	-
GK2	1769.44	203.247	3335.64	16.4117	4.03666	2.54258e-113	3.69871e-111	NC_009146.3	58632383	58634052	+	1670	GK2	GO:0004370;GO:0004370;GO:0005739;GO:0006071;GO:0006641;GO:0046167;	K00864	35U3P	G	sp|Q14410|GLPK2_HUMAN Glycerol kinase 2 OS=Homo sapiens OX=9606 GN=GK2 PE=2 SV=2	glycerol kinase 2	GO:0006071//glycerol metabolic process;GO:0006641//triglyceride metabolic process;GO:0046167//glycerol-3-phosphate biosynthetic process;	GO:0005739//mitochondrion;	GO:0004370//glycerol kinase activity;GO:0004370//glycerol kinase activity;	ko03320(PPAR signaling pathway);ko00561(Glycerolipid metabolism)
ACRBP	3128.19	206.529	6049.86	29.293	4.87248	2.72472e-113	3.93473e-111	NC_009149.3	35170004	35177845	-	1982	ACRBP	GO:0001669;GO:0005515;GO:0005634;	-	3EHHR	S	sp|Q29016|ACRBP_PIG Acrosin-binding protein OS=Sus scrofa OX=9823 GN=ACRBP PE=1 SV=2	acrosin-binding protein isoform X3	-	GO:0001669//acrosomal vesicle;GO:0005634//nucleus;	GO:0005515//protein binding;	-
LOC102150640	727.96	64.3864	1391.53	21.6122	4.43378	1.1285e-112	1.61784e-110	NC_009169.3	2503796	2679348	-	4135	LOC102150640	-	-	4MMQI	-	sp|A0A1B0GTH6|CS2IP_HUMAN Casein kinase II subunit alpha&apos;-interacting protein OS=Homo sapiens OX=9606 GN=CSNKA2IP PE=3 SV=1	mucin-5AC-like	-	-	-	-
LOC100629739	573.406	50.8436	1095.97	21.5557	4.43	1.51723e-112	2.15948e-110	NC_009146.3	17852827	17864035	+	876	LOC100629739	GO:0016020;	-	3EV8N	V	sp|Q9UBR5|CKLF_HUMAN Chemokine-like factor OS=Homo sapiens OX=9606 GN=CKLF PE=1 SV=1	chemokine-like factor isoform X2	-	GO:0016020//membrane;	-	-
RNF150	1324.81	2514.63	134.978	0.0536769	-4.21955	1.60147e-112	2.2631e-110	NC_009145.3	90683740	90929691	+	22864	RNF150	-	-	4MEJD	O	sp|Q5DTZ6|RN150_MOUSE RING finger protein 150 OS=Mus musculus OX=10090 GN=Rnf150 PE=2 SV=2	RING finger protein 150 isoform X4	-	-	-	-
BIRC5	1450.86	172.641	2729.09	15.8079	3.98257	3.15201e-112	4.42264e-110	NC_009154.3	4306069	4312712	-	941	BIRC5	-	K08731	4JAAC	D	sp|Q6J1J1|BIRC5_BOVIN Baculoviral IAP repeat-containing protein 5 OS=Bos taurus OX=9913 GN=BIRC5 PE=2 SV=2	baculoviral IAP repeat-containing protein 5	-	-	-	ko05210(Colorectal cancer);ko05207(Chemical carcinogenesis - receptor activation);ko05200(Pathways in cancer);ko05161(Hepatitis B);ko04390(Hippo signaling pathway);ko04215(Apoptosis - multiple species);ko04210(Apoptosis);ko01524(Platinum drug resistance)
LOC100147283	648.934	61.2307	1236.64	20.1963	4.33602	3.22876e-112	4.49843e-110	NC_009150.3	76478079	76480013	-	1935	LOC100147283	GO:0005829;GO:0006511;GO:0031593;	K22254	4M1UE	O	sp|Q9JJP9|UBQL1_RAT Ubiquilin-1 OS=Rattus norvegicus OX=10116 GN=Ubqln1 PE=1 SV=1	ubiquilin-3	GO:0006511//ubiquitin-dependent protein catabolic process;	GO:0005829//cytosol;	GO:0031593//polyubiquitin modification-dependent protein binding;	-
ESPL1	975.567	122.594	1828.54	14.9154	3.89873	3.49695e-112	4.83802e-110	NC_009149.3	71148191	71173046	+	9456	ESPL1	GO:0004197;GO:0004197;GO:0005634;GO:0005737;GO:0005813;GO:0006508;GO:0006508;GO:0051307;GO:0072686;	K02365	4J3ZY	D	sp|Q14674|ESPL1_HUMAN Separin OS=Homo sapiens OX=9606 GN=ESPL1 PE=1 SV=3	separin	GO:0006508//proteolysis;GO:0006508//proteolysis;GO:0051307//meiotic chromosome separation;	GO:0005634//nucleus;GO:0005737//cytoplasm;GO:0005813//centrosome;GO:0072686//mitotic spindle;	GO:0004197//cysteine-type endopeptidase activity;GO:0004197//cysteine-type endopeptidase activity;	ko05166(Human T-cell leukemia virus 1 infection);ko04114(Oocyte meiosis);ko04110(Cell cycle)
HASPIN	767.251	83.1595	1451.34	17.4525	4.12536	8.01414e-112	1.10105e-109	NC_009154.3	47608777	47612022	+	2497	HASPIN	GO:0000278;GO:0005524;GO:0005634;GO:0005737;GO:0006468;GO:0035556;GO:0072354;	K16315	3EQ67	D	sp|Q2KIP2|HASP_BOVIN Serine/threonine-protein kinase haspin OS=Bos taurus OX=9913 GN=HASPIN PE=2 SV=1	serine/threonine-protein kinase haspin isoform X5	GO:0000278//mitotic cell cycle;GO:0006468//protein phosphorylation;GO:0035556//intracellular signal transduction;	GO:0005634//nucleus;GO:0005737//cytoplasm;	GO:0005524//ATP binding;GO:0072354//histone kinase activity (H3-T3 specific);	-
LOC111770481	878.45	77.432	1679.47	21.6896	4.43893	8.67067e-112	1.18304e-109	NC_009167.3	16336426	16364399	-	3517	LOC111770481	GO:0004222;GO:0005886;GO:0006508;GO:0008584;GO:0009897;GO:1990913;	-	4IXR9	O	sp|Q9UKJ8|ADA21_HUMAN Disintegrin and metalloproteinase domain-containing protein 21 OS=Homo sapiens OX=9606 GN=ADAM21 PE=1 SV=2	disintegrin and metalloproteinase domain-containing protein 21-like	GO:0006508//proteolysis;GO:0008584//male gonad development;	GO:0005886//plasma membrane;GO:0009897//external side of plasma membrane;GO:1990913//sperm head plasma membrane;	GO:0004222//metalloendopeptidase activity;	-
C28H22orf23	513.306	42.0959	984.515	23.3874	4.54766	9.30258e-112	1.26056e-109	NC_009171.3	36256794	36263579	-	1536	C28H22orf23	-	-	3ESKV	S	sp|Q9BZE7|EVG1_HUMAN UPF0193 protein EVG1 OS=Homo sapiens OX=9606 GN=C22orf23 PE=1 SV=1	UPF0193 protein EVG1 isoform X5	-	-	-	-
LOC100059149	719.237	74.5767	1363.9	18.2885	4.19287	2.66184e-111	3.58243e-109	NC_009153.3	6501957	6506607	-	1923	LOC100059149	-	-	4KX0G	S	sp|Q4R7Z5|F187B_MACFA Protein FAM187B OS=Macaca fascicularis OX=9541 GN=FAM187B PE=2 SV=1	protein FAM187B	-	-	-	-
MEA1	3266.38	529.393	6003.37	11.3401	3.50336	4.57115e-111	6.11052e-109	NC_009163.3	42972605	42976338	-	1383	MEA1	GO:0007283;	-	4PZKJ	S	sp|Q29407|MEA1_BOVIN Male-enhanced antigen 1 OS=Bos taurus OX=9913 GN=MEA1 PE=2 SV=1	male-enhanced antigen 1 isoform X2	GO:0007283//spermatogenesis;	-	-	-
CFAP44	1363.19	183.323	2543.06	13.8721	3.79411	4.77546e-111	6.34079e-109	NC_009162.3	47201390	47306585	+	9736	CFAP44	GO:0005515;	K24224	4J4Z4	S	sp|Q96MT7|CFA44_HUMAN Cilia- and flagella-associated protein 44 OS=Homo sapiens OX=9606 GN=CFAP44 PE=1 SV=2	cilia- and flagella-associated protein 44 isoform X7	-	-	GO:0005515//protein binding;	-
ADAD1	2911.05	464.126	5357.98	11.5442	3.5291	6.52855e-111	8.61072e-109	NC_009145.3	106010863	106059539	-	1964	ADAD1	GO:0003725;GO:0003726;GO:0005730;GO:0005737;GO:0006382;GO:0006396;GO:0006396;GO:0008251;	-	3EG1P	A	sp|Q5SUE7|ADAD1_MOUSE Adenosine deaminase domain-containing protein 1 OS=Mus musculus OX=10090 GN=Adad1 PE=1 SV=1	adenosine deaminase domain-containing protein 1	GO:0006382//adenosine to inosine editing;GO:0006396//RNA processing;GO:0006396//RNA processing;	GO:0005730//nucleolus;GO:0005737//cytoplasm;	GO:0003725//double-stranded RNA binding;GO:0003726//double-stranded RNA adenosine deaminase activity;GO:0008251//tRNA-specific adenosine deaminase activity;	-
OGT	6662.99	12080.7	1245.28	0.10308	-3.27816	1.91089e-110	2.50364e-108	NC_009175.3	56416124	56448897	+	5527	OGT	GO:0005515;GO:0006493;GO:0016262;	K09667	4Q264	GOT	sp|P81436|OGT1_RABIT UDP-N-acetylglucosamine--peptide N-acetylglucosaminyltransferase 110 kDa subunit OS=Oryctolagus cuniculus OX=9986 GN=OGT PE=1 SV=2	UDP-N-acetylglucosamine--peptide N-acetylglucosaminyltransferase 110 kDa subunit isoform X3	GO:0006493//protein O-linked glycosylation;	-	GO:0005515//protein binding;GO:0016262//protein N-acetylglucosaminyltransferase activity;	ko04931(Insulin resistance);ko00514(Other types of O-glycan biosynthesis)
CCDC40	585.788	58.2237	1113.35	19.122	4.25716	3.44221e-110	4.46596e-108	NC_009154.3	2848012	2894482	-	3819	CCDC40	GO:0001947;GO:0005737;GO:0005929;GO:0035082;GO:0060287;	K23730	4IX7C	S	sp|Q4G0X9|CCD40_HUMAN Coiled-coil domain-containing protein 40 OS=Homo sapiens OX=9606 GN=CCDC40 PE=1 SV=2	coiled-coil domain-containing protein 40	GO:0001947//heart looping;GO:0035082//axoneme assembly;GO:0060287//epithelial cilium movement involved in determination of left/right asymmetry;	GO:0005737//cytoplasm;GO:0005929//cilium;	-	-
LOC100064958	1008.34	68.5164	1948.15	28.4334	4.82951	3.45376e-110	4.46596e-108	NC_009166.3	50572812	50581395	-	6446	LOC100064958	-	-	3ENYJ	S	sp|Q6ZU69|F205A_HUMAN Protein FAM205A OS=Homo sapiens OX=9606 GN=FAM205A PE=2 SV=4	protein FAM205A-like isoform X2	-	-	-	-
LOC111770949	565.445	52.1805	1078.71	20.6727	4.36965	5.43184e-110	6.97815e-108	NC_009170.3	6567397	6603965	-	1134	LOC111770949	GO:0004222;GO:0005886;GO:0006508;GO:0007155;GO:0007339;	-	4J13I	O	sp|Q95194|ADA18_MACFA Disintegrin and metalloproteinase domain-containing protein 18 OS=Macaca fascicularis OX=9541 GN=ADAM18 PE=2 SV=1	disintegrin and metalloproteinase domain-containing protein 18-like isoform X3	GO:0006508//proteolysis;GO:0007155//cell adhesion;GO:0007339//binding of sperm to zona pellucida;	GO:0005886//plasma membrane;	GO:0004222//metalloendopeptidase activity;	-
DCST1	347.95	20.739	675.16	32.5552	5.02481	5.77793e-109	7.37488e-107	NC_009148.3	39422795	39437626	-	6179	DCST1	GO:0016020;	K22375	4M82V	S	sp|Q5T197|DCST1_HUMAN E3 ubiquitin-protein ligase DCST1 OS=Homo sapiens OX=9606 GN=DCST1 PE=1 SV=1	E3 ubiquitin-protein ligase DCST1 isoform X2	-	GO:0016020//membrane;	-	-
SPATA8	491.674	29.218	954.131	32.6556	5.02926	9.07727e-109	1.15118e-106	NC_009144.3	103414282	103422737	+	7201	SPATA8	-	-	4MNSN	S	-	spermatogenesis-associated protein 8	-	-	-	-
C6H12orf60	952.244	114.826	1789.66	15.5858	3.96216	1.50542e-108	1.89703e-106	NC_009149.3	43430536	43445239	+	2686	C6H12orf60	-	-	4J3QW	S	sp|Q5U649|CL060_HUMAN Uncharacterized protein C12orf60 OS=Homo sapiens OX=9606 GN=C12orf60 PE=1 SV=2	uncharacterized protein C12orf60 homolog	-	-	-	-
LRRC46	502.506	45.0323	959.981	21.3176	4.41397	2.03062e-108	2.54265e-106	NC_009154.3	24080706	24085841	+	1385	LRRC46	GO:0005515;	-	3EHB2	T	sp|Q96FV0|LRC46_HUMAN Leucine-rich repeat-containing protein 46 OS=Homo sapiens OX=9606 GN=LRRC46 PE=2 SV=1	leucine-rich repeat-containing protein 46	-	-	GO:0005515//protein binding;	-
HORMAD2	1253.37	178.318	2328.43	13.0577	3.70683	2.14031e-108	2.66314e-106	NC_009151.3	8994796	9073999	-	6671	HORMAD2	-	K12778	3EHRS	B	sp|A6QQY4|HORM2_BOVIN HORMA domain-containing protein 2 OS=Bos taurus OX=9913 GN=HORMAD2 PE=2 SV=1	HORMA domain-containing protein 2 isoform X3	-	-	-	-
DRC7	693.897	59.4632	1328.33	22.3387	4.48148	3.92912e-108	4.85836e-106	NC_009146.3	10580628	10601774	+	2961	DRC7	GO:0030317;GO:0031514;	K25451	4J88W	S	sp|Q2T9M4|DRC7_BOVIN Dynein regulatory complex subunit 7 OS=Bos taurus OX=9913 GN=DRC7 PE=2 SV=1	dynein regulatory complex subunit 7 isoform X3	GO:0030317//flagellated sperm motility;	GO:0031514//motile cilium;	-	-
TTLL1	1297.38	188.763	2405.99	12.7461	3.67198	7.063e-108	8.67915e-106	NC_009171.3	40570515	40601269	-	1922	TTLL1	GO:0000226;GO:0005929;GO:0015631;GO:0018095;GO:0070740;	K16599	3EJZU	O	sp|Q0VC71|TTLL1_BOVIN Polyglutamylase complex subunit TTLL1 OS=Bos taurus OX=9913 GN=TTLL1 PE=2 SV=1	probable tubulin polyglutamylase TTLL1 isoform X2	GO:0000226//microtubule cytoskeleton organization;GO:0018095//protein polyglutamylation;	GO:0005929//cilium;	GO:0015631//tubulin binding;GO:0070740//tubulin-glutamic acid ligase activity;	-
LOC100057054	997.884	130.595	1865.17	14.2821	3.83613	1.78112e-107	2.17516e-105	NC_009150.3	88839936	88878301	+	2244	LOC100057054	GO:0004459;GO:0005737;GO:0019752;	K00016	3EGQU	C	sp|Q9TSX5|LDHC_PIG L-lactate dehydrogenase C chain OS=Sus scrofa OX=9823 GN=LDHC PE=2 SV=3	L-lactate dehydrogenase C chain isoform X5	GO:0019752//carboxylic acid metabolic process;	GO:0005737//cytoplasm;	GO:0004459//L-lactate dehydrogenase activity;	ko05230(Central carbon metabolism in cancer);ko04922(Glucagon signaling pathway);ko04066(HIF-1 signaling pathway);ko00640(Propanoate metabolism);ko00620(Pyruvate metabolism);ko00270(Cysteine and methionine metabolism);ko00010(Glycolysis / Gluconeogenesis)
TEX14	3291.08	567.988	6014.17	10.5886	3.40443	5.3275e-107	6.46621e-105	NC_009154.3	33067949	33199265	-	5160	TEX14	GO:0000776;GO:0004672;GO:0005515;GO:0005524;GO:0006468;GO:0007094;GO:0007140;GO:0008608;GO:0030496;GO:0043063;GO:0045171;GO:0051306;	K17540	3EPJ4	T	sp|F1MJR8|TEX14_BOVIN Inactive serine/threonine-protein kinase TEX14 OS=Bos taurus OX=9913 GN=TEX14 PE=3 SV=2	inactive serine/threonine-protein kinase TEX14 isoform X6	GO:0006468//protein phosphorylation;GO:0007094//mitotic spindle assembly checkpoint signaling;GO:0007140//male meiotic nuclear division;GO:0008608//attachment of spindle microtubules to kinetochore;GO:0043063//intercellular bridge organization;GO:0051306//mitotic sister chromatid separation;	GO:0000776//kinetochore;GO:0030496//midbody;GO:0045171//intercellular bridge;	GO:0004672//protein kinase activity;GO:0005515//protein binding;GO:0005524//ATP binding;	-
RNF133	968.159	127.935	1808.38	14.1352	3.82122	6.76198e-107	8.15726e-105	NC_009147.3	78946591	78956076	-	9486	RNF133	-	K15702	3EIDK	O	sp|Q95K04|RN133_MACFA E3 ubiquitin-protein ligase RNF133 OS=Macaca fascicularis OX=9541 GN=RNF133 PE=2 SV=1	E3 ubiquitin-protein ligase RNF133	-	-	-	-
LOC100054688	1165.25	2146.6	183.91	0.0856752	-3.54498	1.33626e-106	1.60221e-104	NC_009158.3	66390546	66464242	+	8130	LOC100054688	GO:0004854;GO:0005506;GO:0005506;GO:0043546;GO:0051537;GO:0071949;	K00106	4MUHD	F	sp|P47989|XDH_HUMAN Xanthine dehydrogenase/oxidase OS=Homo sapiens OX=9606 GN=XDH PE=1 SV=4	xanthine dehydrogenase/oxidase isoform X5	-	-	GO:0004854//xanthine dehydrogenase activity;GO:0005506//iron ion binding;GO:0005506//iron ion binding;GO:0043546//molybdopterin cofactor binding;GO:0051537//2 iron, 2 sulfur cluster binding;GO:0071949//FAD binding;	ko04146(Peroxisome);ko00983(Drug metabolism - other enzymes);ko00232(Caffeine metabolism);ko00230(Purine metabolism)
ZPBP	1343.69	115	2572.38	22.3686	4.4834	1.97314e-106	2.3516e-104	NC_009147.3	19774066	19908668	-	5695	ZPBP	GO:0001669;GO:0001675;GO:0002199;GO:0005576;GO:0007339;	K25752	4IW5I	S	sp|Q29108|ZPBP1_PIG Zona pellucida-binding protein 1 OS=Sus scrofa OX=9823 GN=ZPBP PE=2 SV=1	zona pellucida-binding protein 1 isoform X2	GO:0001675//acrosome assembly;GO:0007339//binding of sperm to zona pellucida;	GO:0001669//acrosomal vesicle;GO:0002199//zona pellucida receptor complex;GO:0005576//extracellular region;	-	-
USP50	1627.25	163.214	3091.29	18.9401	4.24337	2.61458e-106	3.09741e-104	NC_009144.3	140778760	140804368	+	1572	USP50	GO:0004843;GO:0004843;GO:0005829;GO:0007032;GO:0007265;GO:0014069;GO:0019897;GO:0030496;GO:0031313;GO:0043197;GO:0070536;GO:0071108;	-	3EQZQ	O	sp|Q4R6D3|UBP50_MACFA Putative ubiquitin carboxyl-terminal hydrolase 50 OS=Macaca fascicularis OX=9541 GN=USP50 PE=2 SV=1	inactive ubiquitin carboxyl-terminal hydrolase 50 isoform X3	GO:0007032//endosome organization;GO:0007265//Ras protein signal transduction;GO:0070536//protein K63-linked deubiquitination;GO:0071108//protein K48-linked deubiquitination;	GO:0005829//cytosol;GO:0014069//postsynaptic density;GO:0019897//extrinsic component of plasma membrane;GO:0030496//midbody;GO:0031313//extrinsic component of endosome membrane;GO:0043197//dendritic spine;	GO:0004843//thiol-dependent deubiquitinase;GO:0004843//thiol-dependent deubiquitinase;	-
LOC106781197	502.667	45.2471	960.088	21.2188	4.40727	3.39833e-106	4.00194e-104	NW_019643604.1	10888	11741	+	854	LOC106781197	-	-	4IW8M	S	sp|Q6ZQQ2|S31D1_HUMAN Spermatogenesis-associated protein 31D1 OS=Homo sapiens OX=9606 GN=SPATA31D1 PE=2 SV=1	spermatogenesis-associated protein 31D1, partial	-	-	-	-
BSCL2	2833.4	451.954	5214.85	11.5385	3.52838	3.75442e-106	4.39511e-104	NC_009155.3	26495888	26505386	-	1928	BSCL2	GO:0005789;GO:0019915;GO:0019915;GO:0034389;	K19365	3J7M9	S	sp|Q9Z2E9|BSCL2_MOUSE Seipin OS=Mus musculus OX=10090 GN=Bscl2 PE=1 SV=2	seipin isoform X5	GO:0019915//lipid storage;GO:0019915//lipid storage;GO:0034389//lipid droplet organization;	GO:0005789//endoplasmic reticulum membrane;	-	-
LOC100060840	547.578	52.9148	1042.24	19.6966	4.29987	5.01878e-106	5.84068e-104	NC_009159.3	37288520	37290535	+	602	LOC100060840	GO:0005516;	K24840	3JGJ1	S	sp|Q32KU4|IQCF5_BOVIN IQ domain-containing protein F5 OS=Bos taurus OX=9913 GN=IQCF5 PE=2 SV=1	IQ domain-containing protein F5	-	-	GO:0005516//calmodulin binding;	-
GREM2	223.098	440.884	5.31234	0.0120493	-6.37491	7.89963e-106	9.13955e-104	NC_009173.3	4198536	4300421	+	3747	GREM2	GO:0005615;GO:0009887;GO:0036122;GO:0038098;GO:0048018;	K23318	3668G	O	sp|Q9H772|GREM2_HUMAN Gremlin-2 OS=Homo sapiens OX=9606 GN=GREM2 PE=1 SV=1	gremlin-2	GO:0009887//animal organ morphogenesis;GO:0038098//sequestering of BMP from receptor via BMP binding;	GO:0005615//extracellular space;	GO:0036122//BMP binding;GO:0048018//receptor ligand activity;	ko04350(TGF-beta signaling pathway)
LOC100069973	1767.28	233.21	3301.36	14.1561	3.82336	1.2427e-105	1.42939e-103	NC_009158.3	60173433	60193470	-	5566	LOC100069973	GO:0005515;GO:0010874;GO:0010887;GO:0042632;GO:0090181;	K24943	3EH6H	S	sp|Q5XHH9|TT39B_XENLA Tetratricopeptide repeat protein 39B OS=Xenopus laevis OX=8355 GN=ttc39b PE=2 SV=1	tetratricopeptide repeat protein 39B-like	GO:0010874//regulation of cholesterol efflux;GO:0010887//negative regulation of cholesterol storage;GO:0042632//cholesterol homeostasis;GO:0090181//regulation of cholesterol metabolic process;	-	GO:0005515//protein binding;	-
CNTROB	1423.4	220.028	2626.77	11.9384	3.57753	1.72939e-105	1.9777e-103	NC_009154.3	51190595	51216841	+	4977	CNTROB	GO:0005813;GO:0005814;GO:0007099;GO:0051299;GO:1902017;GO:1902410;	K16468	4M0NM	S	sp|Q8N137|CNTRB_HUMAN Centrobin OS=Homo sapiens OX=9606 GN=CNTROB PE=1 SV=1	centrobin isoform X5	GO:0007099//centriole replication;GO:0051299//centrosome separation;GO:1902017//regulation of cilium assembly;GO:1902410//mitotic cytokinetic process;	GO:0005813//centrosome;GO:0005814//centriole;	-	-
LOC100061947	459.038	40.7301	877.346	21.5405	4.42898	1.89641e-105	2.15624e-103	NC_009166.3	9623523	9629764	-	4644	LOC100061947	-	-	4IW8M	S	sp|Q6ZQQ2|S31D1_HUMAN Spermatogenesis-associated protein 31D1 OS=Homo sapiens OX=9606 GN=SPATA31D1 PE=2 SV=1	putative spermatogenesis-associated protein 31D3	-	-	-	-
LOC111767512	379.353	27.082	731.624	27.0152	4.7557	5.52754e-105	6.24896e-103	NC_009156.3	20538243	20544502	+	1123	LOC111767512	-	-	3JIC8	-	sp|P0DO93|ENOL_RAT Putative protein T-ENOL OS=Rattus norvegicus OX=10116 GN=T-enol PE=1 SV=1	putative protein T-ENOL isoform X3	-	-	-	-
PTPRK	1224.09	2253.2	194.966	0.0865285	-3.53068	6.6311e-105	7.45395e-103	NC_009153.3	75874122	76377182	-	5952	PTPRK	GO:0004725;GO:0005515;GO:0006470;GO:0016020;	K06776	4J6YB	T	sp|Q15262|PTPRK_HUMAN Receptor-type tyrosine-protein phosphatase kappa OS=Homo sapiens OX=9606 GN=PTPRK PE=1 SV=2	receptor-type tyrosine-protein phosphatase kappa isoform X6	GO:0006470//protein dephosphorylation;	GO:0016020//membrane;	GO:0004725//protein tyrosine phosphatase activity;GO:0005515//protein binding;	-
PIWIL1	4787.37	621.438	8953.31	14.4074	3.84874	6.69337e-105	7.48145e-103	NC_009151.3	30372013	30400111	+	3962	PIWIL1	GO:0005515;GO:0031047;GO:0034584;GO:0043186;	K02156	4J2EB	D	sp|Q9JMB7|PIWL1_MOUSE Piwi-like protein 1 OS=Mus musculus OX=10090 GN=Piwil1 PE=1 SV=1	piwi-like protein 1	GO:0031047//gene silencing by RNA;	GO:0043186//P granule;	GO:0005515//protein binding;GO:0034584//piRNA binding;	-
LOC100053645	1542.42	2822.21	262.617	0.0930535	-3.4258	1.94243e-104	2.15893e-102	NC_009163.3	24844081	24852608	+	3951	LOC100053645	GO:0000786;GO:0000786;GO:0003677;GO:0003677;GO:0030527;GO:0030527;GO:0046982;	K11252	35PNM	B	sp|P58876|H2B1D_HUMAN Histone H2B type 1-D OS=Homo sapiens OX=9606 GN=H2BC5 PE=1 SV=2	histone H2B type 1-M	-	GO:0000786//nucleosome;GO:0000786//nucleosome;	GO:0003677//DNA binding;GO:0003677//DNA binding;GO:0030527//structural constituent of chromatin;GO:0030527//structural constituent of chromatin;GO:0046982//protein heterodimerization activity;	ko05322(Systemic lupus erythematosus);ko05203(Viral carcinogenesis);ko05034(Alcoholism);ko04613(Neutrophil extracellular trap formation)
GNAO1	831.229	112.486	1549.97	13.7792	3.78442	2.44e-104	2.69681e-102	NC_009146.3	9327063	9496478	+	8351	GNAO1	GO:0003924;GO:0003924;GO:0005525;GO:0005834;GO:0007188;GO:0007188;GO:0007212;GO:0031683;GO:0031683;GO:0031821;GO:0031852;GO:0051430;	K04534	35JNI	DT	sp|P09471|GNAO_HUMAN Guanine nucleotide-binding protein G(o) subunit alpha OS=Homo sapiens OX=9606 GN=GNAO1 PE=1 SV=4	guanine nucleotide-binding protein G(o) subunit alpha isoform X2	GO:0007188//adenylate cyclase-modulating G protein-coupled receptor signaling pathway;GO:0007188//adenylate cyclase-modulating G protein-coupled receptor signaling pathway;GO:0007212//dopamine receptor signaling pathway;	GO:0005834//heterotrimeric G-protein complex;	GO:0003924//GTPase activity;GO:0003924//GTPase activity;GO:0005525//GTP binding;GO:0031683//G-protein beta/gamma-subunit complex binding;GO:0031683//G-protein beta/gamma-subunit complex binding;GO:0031821//G protein-coupled serotonin receptor binding;GO:0031852//mu-type opioid receptor binding;GO:0051430//corticotropin-releasing hormone receptor 1 binding;	ko05170(Human immunodeficiency virus 1 infection);ko05163(Human cytomegalovirus infection);ko05145(Toxoplasmosis);ko05142(Chagas disease);ko05034(Alcoholism);ko05032(Morphine addiction);ko04926(Relaxin signaling pathway);ko04921(Oxytocin signaling pathway);ko04916(Melanogenesis);ko04915(Estrogen signaling pathway);ko04730(Long-term depression);ko04728(Dopaminergic synapse);ko04727(GABAergic synap…
DPY19L2	5346.74	656.416	10037.1	15.2907	3.93458	2.74487e-104	3.01691e-102	NC_009147.3	65015051	65118521	-	4482	DPY19L2	GO:0000030;GO:0005637;GO:0007286;GO:0018406;	K24553	4IYUV	S	sp|Q6NUT2|D19L2_HUMAN Probable C-mannosyltransferase DPY19L2 OS=Homo sapiens OX=9606 GN=DPY19L2 PE=1 SV=2	probable C-mannosyltransferase DPY19L2 isoform X1	GO:0007286//spermatid development;GO:0018406//protein C-linked glycosylation via 2'-alpha-mannosyl-L-tryptophan;	GO:0005637//nuclear inner membrane;	GO:0000030//mannosyltransferase activity;	-
IL4I1	478.827	36.2559	921.398	25.4137	4.66754	3.76621e-104	4.11661e-102	NC_009153.3	19892583	19929124	-	2403	IL4I1	GO:0001716;GO:0009063;GO:0046592;	K03334	3EMG7	Q	sp|Q96RQ9|OXLA_HUMAN L-amino-acid oxidase OS=Homo sapiens OX=9606 GN=IL4I1 PE=1 SV=1	L-amino-acid oxidase isoform X3	GO:0009063//cellular amino acid catabolic process;	-	GO:0001716//L-amino-acid oxidase activity;GO:0046592//polyamine oxidase activity;	ko00400(Phenylalanine, tyrosine and tryptophan biosynthesis);ko00380(Tryptophan metabolism);ko00360(Phenylalanine metabolism);ko00350(Tyrosine metabolism);ko00280(Valine, leucine and isoleucine degradation);ko00270(Cysteine and methionine metabolism);ko00250(Alanine, aspartate and glutamate metabolism)
SPATA24	1174.14	168.694	2179.58	12.9203	3.69157	4.16455e-104	4.527e-102	NC_009157.3	36572278	36577652	+	724	SPATA24	GO:0003677;GO:0005634;GO:0005737;	-	4IWMN	K	sp|Q4R7I4|SPA24_MACFA Spermatogenesis-associated protein 24 OS=Macaca fascicularis OX=9541 GN=SPATA24 PE=2 SV=1	spermatogenesis-associated protein 24 isoform X4	-	GO:0005634//nucleus;GO:0005737//cytoplasm;	GO:0003677//DNA binding;	-
REXO5	7872.43	1028.43	14716.4	14.3097	3.83892	4.36268e-104	4.71646e-102	NC_009156.3	26599189	26635275	+	3049	REXO5	GO:0003723;GO:0004527;GO:0005634;	K14570	3ENQI	A	sp|Q4R9F7|REXO5_MACFA RNA exonuclease 5 OS=Macaca fascicularis OX=9541 GN=REXO5 PE=2 SV=1	RNA exonuclease 5 isoform X3	-	GO:0005634//nucleus;	GO:0003723//RNA binding;GO:0004527//exonuclease activity;	ko03008(Ribosome biogenesis in eukaryotes)
HSPB9	413.424	32.4886	794.36	24.4504	4.61179	7.2302e-104	7.77403e-102	NC_009154.3	20859124	20859682	-	559	HSPB9	GO:0005634;GO:0005737;	K09547	3EUP1	O	sp|Q2TBQ6|HSPB9_BOVIN Heat shock protein beta-9 OS=Bos taurus OX=9913 GN=HSPB9 PE=2 SV=1	heat shock protein beta-9	-	GO:0005634//nucleus;GO:0005737//cytoplasm;	-	-
FSCB	914.087	122.348	1705.83	13.9424	3.8014	9.08979e-104	9.72067e-102	NC_009144.3	181931383	181934158	-	2776	FSCB	GO:0005509;GO:0033234;GO:0035686;GO:0097228;	K25630	3EKYM	S	sp|Q2T9N0|FSCB_BOVIN Fibrous sheath CABYR-binding protein OS=Bos taurus OX=9913 GN=FSCB PE=2 SV=1	fibrous sheath CABYR-binding protein	GO:0033234//negative regulation of protein sumoylation;	GO:0035686//sperm fibrous sheath;GO:0097228//sperm principal piece;	GO:0005509//calcium ion binding;	-
KIAA0895	2050.59	350.655	3750.53	10.6958	3.41897	1.02124e-103	1.08625e-101	NC_009147.3	66041006	66105572	-	7879	KIAA0895	-	-	3EP9C	S	sp|Q8NCT3|K0895_HUMAN Uncharacterized protein KIAA0895 OS=Homo sapiens OX=9606 GN=KIAA0895 PE=2 SV=4	uncharacterized protein KIAA0895 homolog isoform X5	-	-	-	-
OSCP1	731.896	91.6757	1372.12	14.9671	3.90372	1.13624e-103	1.19676e-101	NC_009145.3	21082256	21108079	+	2529	OSCP1	GO:0005737;GO:0005886;GO:0006810;	-	36557	S	sp|Q8WVF1|OSCP1_HUMAN Protein OSCP1 OS=Homo sapiens OX=9606 GN=OSCP1 PE=1 SV=4	protein OSCP1 isoform X2	GO:0006810//transport;	GO:0005737//cytoplasm;GO:0005886//plasma membrane;	-	-
RWDD2A	1091.94	157.527	2026.35	12.8635	3.68521	1.13723e-103	1.19676e-101	NC_009153.3	37825104	37828327	+	1943	RWDD2A	GO:0005515;	-	4J2UN	S	sp|Q9UIY3|RWD2A_HUMAN RWD domain-containing protein 2A OS=Homo sapiens OX=9606 GN=RWDD2A PE=1 SV=1	RWD domain-containing protein 2A	-	-	GO:0005515//protein binding;	-
TSGA13	566.477	58.1596	1074.79	18.4801	4.2079	1.20001e-103	1.25614e-101	NC_009147.3	85277261	85290868	-	1252	TSGA13	-	K25697	4J6H5	S	sp|Q3T028|TSG13_BOVIN Testis-specific gene 13 protein OS=Bos taurus OX=9913 GN=TSGA13 PE=2 SV=2	testis-specific gene 13 protein	-	-	-	-
LOC102148969	455.761	40.2272	871.296	21.6593	4.43692	1.23084e-103	1.28163e-101	NC_009150.3	25274339	25292664	+	8549	LOC102148969	-	-	3ER1A	-	-	uncharacterized protein LOC102148969 isoform X7	-	-	-	-
CCDC185	585.108	62.075	1108.14	17.8516	4.15799	1.63971e-103	1.69843e-101	NC_009173.3	9891445	9893551	-	2107	CCDC185	-	-	4IZCC	S	sp|Q8N715|CC185_HUMAN Coiled-coil domain-containing protein 185 OS=Homo sapiens OX=9606 GN=CCDC185 PE=1 SV=2	coiled-coil domain-containing protein 185	-	-	-	-
SAMD15	703.01	84.7653	1321.25	15.5872	3.96229	1.92955e-103	1.98824e-101	NC_009167.3	22642261	22656764	+	4322	SAMD15	GO:0005515;	-	4J3VV	S	sp|Q9P1V8|SAM15_HUMAN Sterile alpha motif domain-containing protein 15 OS=Homo sapiens OX=9606 GN=SAMD15 PE=2 SV=1	sterile alpha motif domain-containing protein 15	-	-	GO:0005515//protein binding;	-
WDR88	475.865	42.2214	909.508	21.5414	4.42904	2.00893e-103	2.0593e-101	NC_009153.3	4409385	4449264	+	1728	WDR88	GO:0005515;	K24757	4IZZ2	S	sp|Q6ZMY6|WDR88_HUMAN WD repeat-containing protein 88 OS=Homo sapiens OX=9606 GN=WDR88 PE=1 SV=2	WD repeat-containing protein 88 isoform X2	-	-	GO:0005515//protein binding;	-
CDC20B	924.749	59.4448	1790.05	30.1128	4.91231	2.33097e-103	2.3771e-101	NC_009164.3	17765740	17824943	+	5712	CDC20B	GO:0005515;GO:0005680;GO:0010997;GO:0031145;GO:1904668;GO:1905786;GO:1990757;	-	3EHSB	DO	sp|Q86Y33|CD20B_HUMAN Cell division cycle protein 20 homolog B OS=Homo sapiens OX=9606 GN=CDC20B PE=1 SV=3	cell division cycle protein 20 homolog B	GO:0031145//anaphase-promoting complex-dependent catabolic process;GO:1904668//positive regulation of ubiquitin protein ligase activity;GO:1905786//positive regulation of anaphase-promoting complex-dependent catabolic process;	GO:0005680//anaphase-promoting complex;	GO:0005515//protein binding;GO:0010997//anaphase-promoting complex binding;GO:1990757//ubiquitin ligase activator activity;	-
TDRD9	2455.72	438.61	4472.82	10.1977	3.35017	3.41533e-103	3.46507e-101	NC_009167.3	45775111	45895680	+	5935	TDRD9	GO:0003723;GO:0005524;GO:0005622;	K18408	3EKPB	A	sp|Q8NDG6|TDRD9_HUMAN ATP-dependent RNA helicase TDRD9 OS=Homo sapiens OX=9606 GN=TDRD9 PE=2 SV=3	ATP-dependent RNA helicase TDRD9	-	GO:0005622//intracellular anatomical structure;	GO:0003723//RNA binding;GO:0005524//ATP binding;	-
TBC1D21	389.357	29.1939	749.519	25.6738	4.68223	3.66574e-103	3.70015e-101	NC_009144.3	120830262	120842773	-	1656	TBC1D21	GO:0005096;GO:0090630;	K24798	354GM	T	sp|Q8IYX1|TBC21_HUMAN TBC1 domain family member 21 OS=Homo sapiens OX=9606 GN=TBC1D21 PE=1 SV=1	TBC1 domain family member 21 isoform X6	GO:0090630//activation of GTPase activity;	-	GO:0005096//GTPase activator activity;	-
DNAI1	435.408	36.91	833.907	22.593	4.4978	3.85054e-103	3.86696e-101	NC_009166.3	50219280	50294842	+	4492	DNAI1	GO:0003341;GO:0036157;GO:0036158;GO:0045503;GO:0045504;	K10409	4KR7I	Z	sp|Q32KS2|DNAI1_BOVIN Dynein axonemal intermediate chain 1 OS=Bos taurus OX=9913 GN=DNAI1 PE=2 SV=1	dynein intermediate chain 1, axonemal isoform X11	GO:0003341//cilium movement;GO:0036158//outer dynein arm assembly;	GO:0036157//outer dynein arm;	GO:0045503//dynein light chain binding;GO:0045504//dynein heavy chain binding;	ko05022(Pathways of neurodegeneration - multiple diseases);ko05016(Huntington disease);ko05014(Amyotrophic lateral sclerosis)
TTLL8	432.177	38.1938	826.161	21.6308	4.43501	4.59353e-103	4.58982e-101	NC_009171.3	46614092	46690367	-	3042	TTLL8	GO:0003341;GO:0005929;GO:0018094;GO:0060271;GO:0070736;	K16608	3EI6D	O	sp|A6PVC2|TTLL8_HUMAN Protein monoglycylase TTLL8 OS=Homo sapiens OX=9606 GN=TTLL8 PE=2 SV=4	protein monoglycylase TTLL8 isoform X2	GO:0003341//cilium movement;GO:0018094//protein polyglycylation;GO:0060271//cilium assembly;	GO:0005929//cilium;	GO:0070736//protein-glycine ligase activity, initiating;	-
PRSS50	473.084	43.6911	902.477	20.6559	4.36848	1.06045e-102	1.05426e-100	NC_009159.3	41643647	41665248	+	4153	PRSS50	GO:0004252;GO:0004298;GO:0005783;GO:0006508;	-	4PSDZ	O	sp|Q9UI38|TSP50_HUMAN Probable threonine protease PRSS50 OS=Homo sapiens OX=9606 GN=PRSS50 PE=1 SV=1	probable threonine protease PRSS50 isoform X1	GO:0006508//proteolysis;	GO:0005783//endoplasmic reticulum;	GO:0004252//serine-type endopeptidase activity;GO:0004298//threonine-type endopeptidase activity;	-
KIF9	1106.77	163.832	2049.71	12.5111	3.64513	1.10505e-102	1.09312e-100	NC_009159.3	41177443	41230253	+	5187	KIF9	GO:0003777;GO:0003777;GO:0005524;GO:0007018;GO:0007018;GO:0008017;	K10397	4J6QR	Z	sp|Q9HAQ2|KIF9_HUMAN Kinesin-like protein KIF9 OS=Homo sapiens OX=9606 GN=KIF9 PE=1 SV=4	kinesin-like protein KIF9 isoform X4	GO:0007018//microtubule-based movement;GO:0007018//microtubule-based movement;	-	GO:0003777//microtubule motor activity;GO:0003777//microtubule motor activity;GO:0005524//ATP binding;GO:0008017//microtubule binding;	-
C1H10orf90	537.115	56.4236	1017.81	18.0386	4.17302	1.15368e-102	1.13554e-100	NC_009144.3	6580713	6796603	+	7066	C1H10orf90	GO:0005813;GO:0005814;GO:0005829;GO:0046599;	K16773	4J78Y	S	sp|Q96M02|CJ090_HUMAN (E2-independent) E3 ubiquitin-conjugating enzyme FATS OS=Homo sapiens OX=9606 GN=C10orf90 PE=2 SV=2	centrosomal protein C10orf90 homolog isoform X7	GO:0046599//regulation of centriole replication;	GO:0005813//centrosome;GO:0005814//centriole;GO:0005829//cytosol;	-	-
BPIFB2	484.934	46.9765	922.891	19.6458	4.29615	1.62428e-102	1.59083e-100	NC_009165.3	24385989	24404011	+	1801	BPIFB2	GO:0008289;	K25376	35029	V	sp|Q8N4F0|BPIB2_HUMAN BPI fold-containing family B member 2 OS=Homo sapiens OX=9606 GN=BPIFB2 PE=1 SV=2	BPI fold-containing family B member 2	-	-	GO:0008289//lipid binding;	-
SHCBP1L	2370.53	256.909	4484.15	17.4542	4.1255	2.72916e-102	2.65979e-100	NC_009148.3	17206156	17238397	-	2144	SHCBP1L	GO:0007112;GO:0007283;GO:0072687;	-	3EIG9	S	sp|Q9BZQ2|SHP1L_HUMAN Testicular spindle-associated protein SHCBP1L OS=Homo sapiens OX=9606 GN=SHCBP1L PE=1 SV=3	testicular spindle-associated protein SHCBP1L	GO:0007112//male meiosis cytokinesis;GO:0007283//spermatogenesis;	GO:0072687//meiotic spindle;	-	-
DNHD1	4664.68	892.355	8437	9.45475	3.24104	6.42258e-102	6.22865e-100	NC_009150.3	77650091	77721118	+	17015	DNHD1	GO:0005524;GO:0007018;GO:0007018;GO:0008569;GO:0008569;GO:0030286;GO:0030286;GO:0045505;GO:0051959;	K26555	3EJ6J	Z	sp|Q96M86|DNHD1_HUMAN Dynein heavy chain domain-containing protein 1 OS=Homo sapiens OX=9606 GN=DNHD1 PE=2 SV=2	LOW QUALITY PROTEIN: dynein heavy chain domain-containing protein 1	GO:0007018//microtubule-based movement;GO:0007018//microtubule-based movement;	GO:0030286//dynein complex;GO:0030286//dynein complex;	GO:0005524//ATP binding;GO:0008569//minus-end-directed microtubule motor activity;GO:0008569//minus-end-directed microtubule motor activity;GO:0045505//dynein intermediate chain binding;GO:0051959//dynein light intermediate chain binding;	-
LOC100066059	822.153	111.375	1532.93	13.7636	3.78279	8.23361e-102	7.94604e-100	NC_009168.3	3520571	3645776	+	10415	LOC100066059	-	-	4JC9U	K	sp|Q9P1Z9|CC180_HUMAN Coiled-coil domain-containing protein 180 OS=Homo sapiens OX=9606 GN=CCDC180 PE=2 SV=3	coiled-coil domain-containing protein 180-like isoform X8	-	-	-	-
ANKRD60	435.263	38.5202	832.007	21.5992	4.43291	1.0919e-101	1.04864e-99	NC_009165.3	45602774	45612722	-	1405	ANKRD60	GO:0005515;	-	4J1HJ	M	sp|Q9BZ19|ANR60_HUMAN Ankyrin repeat domain-containing protein 60 OS=Homo sapiens OX=9606 GN=ANKRD60 PE=4 SV=3	ankyrin repeat domain-containing protein 60	-	-	GO:0005515//protein binding;	-
VWA5B1	319.053	19.9293	618.176	31.0185	4.95506	1.13956e-101	1.08913e-99	NC_009145.3	34022285	34089281	-	9491	VWA5B1	-	K24510	3ET3I	S	sp|Q5TIE3|VW5B1_HUMAN von Willebrand factor A domain-containing protein 5B1 OS=Homo sapiens OX=9606 GN=VWA5B1 PE=1 SV=2	von Willebrand factor A domain-containing protein 5B1	-	-	-	-
LOC100062566	452.679	42.9627	862.395	20.0731	4.32719	1.54726e-101	1.47168e-99	NC_009159.3	38853725	38858663	+	4939	LOC100062566	-	-	4J1X0	Z	sp|Q32L91|ACL7B_BOVIN Actin-like protein 7B OS=Bos taurus OX=9913 GN=ACTL7B PE=2 SV=1	uncharacterized protein LOC100062566	-	-	-	-
CCDC54	597.596	66.7382	1128.45	16.9087	4.07969	2.24564e-101	2.12573e-99	NC_009162.3	52195475	52196771	-	1297	CCDC54	-	-	4KRCH	S	sp|Q29RU3|CCD54_BOVIN Coiled-coil domain-containing protein 54 OS=Bos taurus OX=9913 GN=CCDC54 PE=2 SV=1	coiled-coil domain-containing protein 54	-	-	-	-
PMFBP1	537.377	55.5902	1019.16	18.3335	4.19641	3.31349e-101	3.12163e-99	NC_009146.3	22468606	22513635	+	3635	PMFBP1	GO:0007283;GO:0097224;	K23223	3ERDE	S	sp|Q8TBY8|PMFBP_HUMAN Polyamine-modulated factor 1-binding protein 1 OS=Homo sapiens OX=9606 GN=PMFBP1 PE=1 SV=3	polyamine-modulated factor 1-binding protein 1 isoform X3	GO:0007283//spermatogenesis;	GO:0097224//sperm connecting piece;	-	-
EMILIN3	325.463	627.489	23.4362	0.0373491	-4.74278	5.79113e-101	5.42749e-99	NC_009165.3	32004689	32012912	-	6311	EMILIN3	GO:0005515;GO:0031012;	K24246	4IZNX	S	sp|Q9NT22|EMIL3_HUMAN EMILIN-3 OS=Homo sapiens OX=9606 GN=EMILIN3 PE=1 SV=2	EMILIN-3 isoform X2	-	GO:0031012//extracellular matrix;	GO:0005515//protein binding;	-
ODF1	4405.93	290.444	8521.41	29.3392	4.87476	5.81595e-101	5.42749e-99	NC_009152.3	49719514	49728608	+	1021	ODF1	GO:0001520;	K25635	4KT7E	S	sp|Q29438|ODFP1_BOVIN Outer dense fiber protein 1 OS=Bos taurus OX=9913 GN=ODF1 PE=2 SV=1	outer dense fiber protein 1	-	GO:0001520//outer dense fiber;	-	-
RHCG	374.188	28.4054	719.97	25.3462	4.6637	1.42852e-100	1.32685e-98	NC_009144.3	94770776	94792674	+	2093	RHCG	GO:0005886;GO:0008519;GO:0008519;GO:0016323;GO:0016324;GO:0072488;GO:0072488;GO:0097272;	K06580	3ES0C	U	sp|Q3BCQ4|RHCG_CANLF Ammonium transporter Rh type C OS=Canis lupus familiaris OX=9615 GN=RHCG PE=2 SV=1	ammonium transporter Rh type C isoform X2	GO:0072488//ammonium transmembrane transport;GO:0072488//ammonium transmembrane transport;GO:0097272//ammonium homeostasis;	GO:0005886//plasma membrane;GO:0016323//basolateral plasma membrane;GO:0016324//apical plasma membrane;	GO:0008519//ammonium transmembrane transporter activity;GO:0008519//ammonium transmembrane transporter activity;	-
LOC102148035	656.167	72.1765	1240.16	17.1823	4.10285	1.60363e-100	1.48253e-98	NC_009168.3	10277482	10281404	+	2851	LOC102148035	GO:0000209;GO:0006513;GO:0061630;	-	3EM8J	K	sp|Q80Z37|TOPRS_MOUSE E3 ubiquitin-protein ligase Topors OS=Mus musculus OX=10090 GN=Topors PE=1 SV=1	E3 ubiquitin-protein ligase Topors	GO:0000209//protein polyubiquitination;GO:0006513//protein monoubiquitination;	-	GO:0061630//ubiquitin protein ligase activity;	-
AK7	1663.69	196.243	3131.13	15.9554	3.99597	2.18028e-100	2.00626e-98	NC_009167.3	39253575	39314284	+	3568	AK7	GO:0004017;GO:0005524;GO:0005524;GO:0005737;GO:0006139;GO:0006139;	K00939	3ETDB	F	sp|Q96M32|KAD7_HUMAN Adenylate kinase 7 OS=Homo sapiens OX=9606 GN=AK7 PE=1 SV=3	adenylate kinase 7 isoform X2	GO:0006139//nucleobase-containing compound metabolic process;GO:0006139//nucleobase-containing compound metabolic process;	GO:0005737//cytoplasm;	GO:0004017//adenylate kinase activity;GO:0005524//ATP binding;GO:0005524//ATP binding;	ko00730(Thiamine metabolism);ko00230(Purine metabolism)
FAT4	1972.12	3577.4	366.833	0.102542	-3.28571	2.2829e-100	2.09096e-98	NC_009145.3	103452828	103611125	-	17277	FAT4	GO:0005509;GO:0005509;GO:0005886;GO:0005911;GO:0007156;	K16669	3ETSY	T	sp|Q6V0I7|FAT4_HUMAN Protocadherin Fat 4 OS=Homo sapiens OX=9606 GN=FAT4 PE=1 SV=2	protocadherin Fat 4	GO:0007156//homophilic cell adhesion via plasma membrane adhesion molecules;	GO:0005886//plasma membrane;GO:0005911//cell-cell junction;	GO:0005509//calcium ion binding;GO:0005509//calcium ion binding;	ko04392(Hippo signaling pathway - multiple species)
SLCO6A1	707.351	91.5053	1323.2	14.4603	3.85403	2.42634e-100	2.21211e-98	NC_009157.3	67547641	67760736	+	2735	SLCO6A1	GO:0005515;GO:0015347;GO:0016020;GO:0016020;GO:0043252;GO:0055085;GO:0055085;	K14357	4IXJW	Q	sp|Q86UG4|SO6A1_HUMAN Solute carrier organic anion transporter family member 6A1 OS=Homo sapiens OX=9606 GN=SLCO6A1 PE=1 SV=2	solute carrier organic anion transporter family member 6A1	GO:0043252//sodium-independent organic anion transport;GO:0055085//transmembrane transport;GO:0055085//transmembrane transport;	GO:0016020//membrane;GO:0016020//membrane;	GO:0005515//protein binding;GO:0015347//sodium-independent organic anion transmembrane transporter activity;	-
LOC102149070	862.422	124.091	1600.75	12.8998	3.68928	3.35587e-100	3.04553e-98	NC_009161.3	67177759	67210309	-	9542	LOC102149070	GO:0004252;GO:0006508;	K22367	3EPQ8	E	sp|Q8IYP2|PRS58_HUMAN Serine protease 58 OS=Homo sapiens OX=9606 GN=PRSS58 PE=2 SV=1	serine protease 58 isoform X3	GO:0006508//proteolysis;	-	GO:0004252//serine-type endopeptidase activity;	-
ARMC3	671.344	84.2005	1258.49	14.9463	3.90172	3.39628e-100	3.06813e-98	NC_009172.3	14366262	14457764	-	3295	ARMC3	GO:0005515;	K24124	353H6	S	sp|A2AU72|ARMC3_MOUSE Armadillo repeat-containing protein 3 OS=Mus musculus OX=10090 GN=Armc3 PE=1 SV=1	armadillo repeat-containing protein 3 isoform X6	-	-	GO:0005515//protein binding;	-
DNAJB3	943.373	69.9679	1816.78	25.9659	4.69855	3.43478e-100	3.08881e-98	NC_009149.3	20457406	20458708	-	1303	DNAJB3	GO:0001671;GO:0005789;GO:0005829;GO:0030433;GO:0030544;GO:0032436;GO:0042026;GO:0051082;GO:0061077;	K09509	35164	O	sp|O35723|DNJB3_MOUSE DnaJ homolog subfamily B member 3 OS=Mus musculus OX=10090 GN=Dnajb3 PE=2 SV=1	dnaJ homolog subfamily B member 3	GO:0030433//ubiquitin-dependent ERAD pathway;GO:0032436//positive regulation of proteasomal ubiquitin-dependent protein catabolic process;GO:0042026//protein refolding;GO:0061077//chaperone-mediated protein folding;	GO:0005789//endoplasmic reticulum membrane;GO:0005829//cytosol;	GO:0001671//ATPase activator activity;GO:0030544//Hsp70 protein binding;GO:0051082//unfolded protein binding;	-
SPATA46	388.35	31.0474	745.653	24.0166	4.58596	4.45579e-100	3.98884e-98	NC_009148.3	31920494	31924986	+	2893	SPATA46	GO:0009566;GO:0031965;	-	4IWZ6	S	sp|Q5T0L3|SPT46_HUMAN Spermatogenesis-associated protein 46 OS=Homo sapiens OX=9606 GN=SPATA46 PE=1 SV=3	spermatogenesis-associated protein 46	GO:0009566//fertilization;	GO:0031965//nuclear membrane;	-	-
KCNU1	420.13	38.5806	801.679	20.7794	4.37708	5.23067e-100	4.66142e-98	NC_009170.3	8572359	8722708	-	3671	KCNU1	GO:0005216;GO:0006813;GO:0016020;GO:0022414;GO:0055085;	K05274	4J4F5	PT	sp|A5LFX5|KCNU1_MACFA Potassium channel subfamily U member 1 OS=Macaca fascicularis OX=9541 GN=KCNU1 PE=2 SV=1	potassium channel subfamily U member 1 isoform X2	GO:0006813//potassium ion transport;GO:0022414//reproductive process;GO:0055085//transmembrane transport;	GO:0016020//membrane;	GO:0005216//ion channel activity;	ko04911(Insulin secretion);ko04270(Vascular smooth muscle contraction);ko04022(cGMP-PKG signaling pathway)
SPAG5	2527.78	457.45	4598.11	10.0516	3.32936	5.33313e-100	4.73142e-98	NC_009154.3	42848974	42869113	-	4040	SPAG5	GO:0051301;GO:0051988;	K21764	3EI6Z	S	sp|Q96R06|SPAG5_HUMAN Sperm-associated antigen 5 OS=Homo sapiens OX=9606 GN=SPAG5 PE=1 SV=2	sperm-associated antigen 5	GO:0051301//cell division;GO:0051988//regulation of attachment of spindle microtubules to kinetochore;	-	-	-
DAW1	440.632	40.4222	840.841	20.8015	4.37861	5.58783e-100	4.93525e-98	NC_009149.3	15828741	15867603	+	1840	DAW1	GO:0000122;GO:0005515;GO:0005634;GO:0017053;	K19760	4J79N	A	sp|Q0P593|DAW1_BOVIN Dynein assembly factor with WDR repeat domains 1 OS=Bos taurus OX=9913 GN=DAW1 PE=2 SV=1	dynein assembly factor with WDR repeat domains 1 isoform X2	GO:0000122//negative regulation of transcription by RNA polymerase II;	GO:0005634//nucleus;GO:0017053//transcription repressor complex;	GO:0005515//protein binding;	-
LOC100067446	397.58	33.8798	761.28	22.4701	4.48993	7.35925e-100	6.4709e-98	NC_009156.3	42802566	42809250	+	1516	LOC100067446	GO:0005634;GO:0015630;GO:0036126;GO:0060271;GO:0060294;GO:0060294;	K18631	4KWP0	Z	sp|Q149S1|TEKT4_MOUSE Tektin-4 OS=Mus musculus OX=10090 GN=Tekt4 PE=1 SV=2	tektin-4	GO:0060271//cilium assembly;GO:0060294//cilium movement involved in cell motility;GO:0060294//cilium movement involved in cell motility;	GO:0005634//nucleus;GO:0015630//microtubule cytoskeleton;GO:0036126//sperm flagellum;	-	-
UBL4B	515.232	40.4946	989.969	24.447	4.61158	8.40008e-100	7.35342e-98	NC_009148.3	54688426	54689084	-	659	UBL4B	GO:0005515;	K23388	4JB8H	O	sp|Q2T9Q2|UBL4B_BOVIN Ubiquitin-like protein 4B OS=Bos taurus OX=9913 GN=UBL4B PE=2 SV=1	ubiquitin-like protein 4B	-	-	GO:0005515//protein binding;	-
CAPN11	558.755	53.3875	1064.12	19.9321	4.31702	9.12625e-100	7.95391e-98	NC_009163.3	43953451	43972629	+	2865	CAPN11	GO:0004198;GO:0004198;GO:0005509;GO:0005737;GO:0006508;GO:0006508;	K08580	4J2FD	T	sp|Q9UMQ6|CAN11_HUMAN Calpain-11 OS=Homo sapiens OX=9606 GN=CAPN11 PE=2 SV=2	calpain-11 isoform X4	GO:0006508//proteolysis;GO:0006508//proteolysis;	GO:0005737//cytoplasm;	GO:0004198//calcium-dependent cysteine-type endopeptidase activity;GO:0004198//calcium-dependent cysteine-type endopeptidase activity;GO:0005509//calcium ion binding;	-
DYRK4	485.876	49.6109	922.142	18.5875	4.21626	1.03799e-99	9.00685e-98	NC_009149.3	33334617	33386371	+	2413	DYRK4	GO:0004674;GO:0004712;GO:0005524;GO:0005634;GO:0018105;GO:0018107;	K18669	3EJYS	T	sp|Q9NR20|DYRK4_HUMAN Dual specificity tyrosine-phosphorylation-regulated kinase 4 OS=Homo sapiens OX=9606 GN=DYRK4 PE=1 SV=2	dual specificity tyrosine-phosphorylation-regulated kinase 4 isoform X2	GO:0018105//peptidyl-serine phosphorylation;GO:0018107//peptidyl-threonine phosphorylation;	GO:0005634//nucleus;	GO:0004674//protein serine/threonine kinase activity;GO:0004712//protein serine/threonine/tyrosine kinase activity;GO:0005524//ATP binding;	-
CCT8L2	444.379	41.6713	847.087	20.3278	4.34538	1.1196e-99	9.67252e-98	NC_009147.3	103957769	103959839	+	2071	CCT8L2	GO:0005524;GO:0005832;GO:0006457;GO:0051082;GO:0140662;GO:0140662;	-	3EIHK	O	sp|Q96SF2|TCPQM_HUMAN T-complex protein 1 subunit theta-like 2 OS=Homo sapiens OX=9606 GN=CCT8L2 PE=2 SV=2	T-complex protein 1 subunit theta-like 2	GO:0006457//protein folding;	GO:0005832//chaperonin-containing T-complex;	GO:0005524//ATP binding;GO:0051082//unfolded protein binding;GO:0140662//ATP-dependent protein folding chaperone;GO:0140662//ATP-dependent protein folding chaperone;	-
DYNLRB2	588.584	71.1894	1105.98	15.5357	3.95752	2.91364e-99	2.50623e-97	NC_009146.3	29156550	29166003	+	625	DYNLRB2	GO:0005737;GO:0005813;GO:0005868;GO:0005868;GO:0007018;GO:0007018;GO:0045505;	K10419	4KZCC	DN	sp|Q32P85|DLRB2_BOVIN Dynein light chain roadblock-type 2 OS=Bos taurus OX=9913 GN=DYNLRB2 PE=3 SV=1	dynein light chain roadblock-type 2	GO:0007018//microtubule-based movement;GO:0007018//microtubule-based movement;	GO:0005737//cytoplasm;GO:0005813//centrosome;GO:0005868//cytoplasmic dynein complex;GO:0005868//cytoplasmic dynein complex;	GO:0045505//dynein intermediate chain binding;	ko05132(Salmonella infection)
ZNF473	3300.77	630.016	5971.53	9.47838	3.24464	3.88999e-99	3.32881e-97	NC_009153.3	19990529	20004464	+	5133	ZNF473	GO:0006355;	K09228	4IYAR	K	sp|Q8WTR7|ZN473_HUMAN Zinc finger protein 473 OS=Homo sapiens OX=9606 GN=ZNF473 PE=1 SV=1	zinc finger protein 473	GO:0006355//regulation of transcription, DNA-templated;	-	-	ko05168(Herpes simplex virus 1 infection)
PHOSPHO1	378.229	28.9538	727.503	25.1264	4.65113	3.90357e-99	3.32881e-97	NC_009154.3	25233631	25240607	-	2358	PHOSPHO1	GO:0016791;GO:0016791;GO:0035630;	K06124	4N5KU	S	sp|Q8TCT1|PHOP1_HUMAN Phosphoethanolamine/phosphocholine phosphatase OS=Homo sapiens OX=9606 GN=PHOSPHO1 PE=1 SV=1	phosphoethanolamine/phosphocholine phosphatase isoform X1	GO:0035630//bone mineralization involved in bone maturation;	-	GO:0016791//phosphatase activity;GO:0016791//phosphatase activity;	ko00564(Glycerophospholipid metabolism)
CTH	909.881	132.649	1687.11	12.7186	3.66887	5.19578e-99	4.41173e-97	NC_009148.3	88288435	88310756	-	2379	CTH	GO:0004123;GO:0005737;GO:0019343;GO:0019346;GO:0019346;GO:0030170;GO:0030170;	K01758	3EP60	E	sp|Q58DW2|CGL_BOVIN Cystathionine gamma-lyase OS=Bos taurus OX=9913 GN=CTH PE=2 SV=1	cystathionine gamma-lyase isoform X1	GO:0019343//cysteine biosynthetic process via cystathionine;GO:0019346//transsulfuration;GO:0019346//transsulfuration;	GO:0005737//cytoplasm;	GO:0004123//cystathionine gamma-lyase activity;GO:0030170//pyridoxal phosphate binding;GO:0030170//pyridoxal phosphate binding;	ko00450(Selenocompound metabolism);ko00270(Cysteine and methionine metabolism);ko00260(Glycine, serine and threonine metabolism)
LRRC73	459.079	48.0005	870.156	18.1281	4.18015	7.85155e-99	6.63825e-97	NC_009163.3	43357972	43361724	-	2111	LRRC73	-	-	4KPJ5	S	sp|Q5JTD7|LRC73_HUMAN Leucine-rich repeat-containing protein 73 OS=Homo sapiens OX=9606 GN=LRRC73 PE=1 SV=1	leucine-rich repeat-containing protein 73 isoform X2	-	-	-	-
CFAP52	469.627	47.9009	891.354	18.6083	4.21787	8.32311e-99	7.00699e-97	NC_009154.3	52569932	52610594	+	2231	CFAP52	GO:0005515;GO:0060271;	K24728	3EJCU	S	sp|Q8N1V2|CFA52_HUMAN Cilia- and flagella-associated protein 52 OS=Homo sapiens OX=9606 GN=CFAP52 PE=1 SV=3	cilia- and flagella-associated protein 52	GO:0060271//cilium assembly;	-	GO:0005515//protein binding;	-
DNAH7	2603.54	449.184	4757.9	10.5923	3.40495	1.12527e-98	9.43322e-97	NC_009161.3	71434934	71670082	-	14414	DNAH7	GO:0005509;GO:0005524;GO:0007018;GO:0007018;GO:0008569;GO:0008569;GO:0016887;GO:0030286;GO:0030286;GO:0045505;GO:0051959;	K10408	4J9EJ	Z	sp|Q8WXX0|DYH7_HUMAN Dynein axonemal heavy chain 7 OS=Homo sapiens OX=9606 GN=DNAH7 PE=1 SV=2	dynein heavy chain 7, axonemal isoform X3	GO:0007018//microtubule-based movement;GO:0007018//microtubule-based movement;	GO:0030286//dynein complex;GO:0030286//dynein complex;	GO:0005509//calcium ion binding;GO:0005524//ATP binding;GO:0008569//minus-end-directed microtubule motor activity;GO:0008569//minus-end-directed microtubule motor activity;GO:0016887//ATP hydrolysis activity;GO:0045505//dynein intermediate chain binding;GO:0051959//dynein light intermediate chain binding;	ko05022(Pathways of neurodegeneration - multiple diseases);ko05016(Huntington disease);ko05014(Amyotrophic lateral sclerosis)
ACTL7B	933.1	103.962	1762.24	16.9508	4.08328	1.26308e-98	1.05438e-96	NC_009168.3	14605429	14608565	-	3137	ACTL7B	GO:0005634;GO:0005737;	-	4IWWJ	Z	sp|Q32L91|ACL7B_BOVIN Actin-like protein 7B OS=Bos taurus OX=9913 GN=ACTL7B PE=2 SV=1	actin-like protein 7B	-	GO:0005634//nucleus;GO:0005737//cytoplasm;	-	-
SPEM1	395.846	34.9658	756.726	21.6419	4.43575	1.40471e-98	1.16768e-96	NC_009154.3	50744682	50746338	+	1356	SPEM1	GO:0005737;GO:0007291;GO:0030317;	-	3ESN3	S	sp|Q5F289|SPEM1_MOUSE Spermatid maturation protein 1 OS=Mus musculus OX=10090 GN=Spem1 PE=1 SV=1	spermatid maturation protein 1 isoform X2	GO:0007291//sperm individualization;GO:0030317//flagellated sperm motility;	GO:0005737//cytoplasm;	-	-
ACSBG2	1121.55	104.94	2138.16	20.3751	4.34873	1.50775e-98	1.24809e-96	NC_009150.3	4238170	4269643	+	3562	ACSBG2	GO:0004467;GO:0005783;GO:0016020;	K15013	3EJDQ	I	sp|Q5FVE4|ACBG2_HUMAN Long-chain-fatty-acid--CoA ligase ACSBG2 OS=Homo sapiens OX=9606 GN=ACSBG2 PE=1 SV=2	long-chain-fatty-acid--CoA ligase ACSBG2 isoform X4	-	GO:0005783//endoplasmic reticulum;GO:0016020//membrane;	GO:0004467//long-chain fatty acid-CoA ligase activity;	ko04920(Adipocytokine signaling pathway);ko03320(PPAR signaling pathway);ko00071(Fatty acid degradation);ko00061(Fatty acid biosynthesis)
TTC23L	507.58	54.4767	960.684	17.6348	4.14035	2.86054e-98	2.35804e-96	NC_009164.3	31221352	31280318	-	3390	TTC23L	GO:0005515;	K24934	3EFFK	S	sp|Q6PF05|TT23L_HUMAN Tetratricopeptide repeat protein 23-like OS=Homo sapiens OX=9606 GN=TTC23L PE=1 SV=2	tetratricopeptide repeat protein 23-like isoform X2	-	-	GO:0005515//protein binding;	-
C6H12orf54	666.557	66.9999	1266.11	18.8973	4.2401	4.04213e-98	3.31824e-96	NC_009149.3	67069553	67092232	+	2191	C6H12orf54	-	-	4N6NV	S	sp|Q6X4T0|CL054_HUMAN Uncharacterized protein C12orf54 OS=Homo sapiens OX=9606 GN=C12orf54 PE=2 SV=2	uncharacterized protein C12orf54 homolog isoform X4	-	-	-	-
STAT4	1189.74	193.095	2186.38	11.3228	3.50116	4.34809e-98	3.55466e-96	NC_009161.3	67464261	67559483	-	2921	STAT4	GO:0000978;GO:0000981;GO:0006357;GO:0006952;GO:0007259;GO:0019221;GO:0042127;GO:0043434;	K11222	3EF1R	KT	sp|Q14765|STAT4_HUMAN Signal transducer and activator of transcription 4 OS=Homo sapiens OX=9606 GN=STAT4 PE=1 SV=1	signal transducer and activator of transcription 4	GO:0006357//regulation of transcription by RNA polymerase II;GO:0006952//defense response;GO:0007259//receptor signaling pathway via JAK-STAT;GO:0019221//cytokine-mediated signaling pathway;GO:0042127//regulation of cell population proliferation;GO:0043434//response to peptide hormone;	-	GO:0000978//RNA polymerase II cis-regulatory region sequence-specific DNA binding;GO:0000981//DNA-binding transcription factor activity, RNA polymerase II-specific;	ko05321(Inflammatory bowel disease);ko05200(Pathways in cancer);ko05161(Hepatitis B);ko04658(Th1 and Th2 cell differentiation);ko04630(JAK-STAT signaling pathway);ko04217(Necroptosis)
CFAP74	506.719	57.9426	955.495	16.4904	4.04355	5.5442e-98	4.51385e-96	NC_009145.3	48101248	48175551	+	8344	CFAP74	-	K25607	3EN6E	S	sp|Q9C0B2|CFA74_HUMAN Cilia- and flagella-associated protein 74 OS=Homo sapiens OX=9606 GN=CFAP74 PE=2 SV=3	cilia- and flagella-associated protein 74 isoform X7	-	-	-	-
ADAM30	419.036	39.3073	798.765	20.3211	4.3449	6.03068e-98	4.8898e-96	NC_009148.3	46315349	46317926	-	2578	ADAM30	GO:0004222;GO:0005886;GO:0006508;GO:0008584;GO:0009897;GO:1990913;	K08615	4JATK	O	sp|Q9UKF2|ADA30_HUMAN Disintegrin and metalloproteinase domain-containing protein 30 OS=Homo sapiens OX=9606 GN=ADAM30 PE=1 SV=2	LOW QUALITY PROTEIN: disintegrin and metalloproteinase domain-containing protein 30	GO:0006508//proteolysis;GO:0008584//male gonad development;	GO:0005886//plasma membrane;GO:0009897//external side of plasma membrane;GO:1990913//sperm head plasma membrane;	GO:0004222//metalloendopeptidase activity;	-
LOC100055310	1241.48	206.177	2276.78	11.0429	3.46504	6.67302e-98	5.38853e-96	NC_009166.3	6514419	6525685	-	9668	LOC100055310	-	-	4IW8M	S	sp|Q6ZQQ2|S31D1_HUMAN Spermatogenesis-associated protein 31D1 OS=Homo sapiens OX=9606 GN=SPATA31D1 PE=2 SV=1	putative spermatogenesis-associated protein 31D3	-	-	-	-
LOC102149511	316.257	22.328	610.186	27.3283	4.77232	8.17426e-98	6.57396e-96	NC_009160.3	78150754	78176838	-	3913	LOC102149511	-	-	-	-	-	uncharacterized protein LOC102149511	-	-	-	-
IQCN	1855.22	120.837	3589.61	29.7062	4.89269	1.66941e-97	1.33715e-95	NC_009164.3	3562567	3588560	-	4851	IQCN	GO:0005515;	K26737	3EIJ6	S	sp|Q9H0B3|IQCN_HUMAN IQ domain-containing protein N OS=Homo sapiens OX=9606 GN=IQCN PE=1 SV=1	LOW QUALITY PROTEIN: IQ domain-containing protein N	-	-	GO:0005515//protein binding;	-
CLPB	2148.14	401.957	3894.31	9.68837	3.27625	2.19346e-97	1.74981e-95	NC_009150.3	73382769	73518555	+	3480	CLPB	GO:0005515;GO:0005524;GO:0005737;GO:0005739;GO:0016887;GO:0016887;GO:0034605;	K03695	3EHGH	O	sp|Q9H078|CLPB_HUMAN Caseinolytic peptidase B protein homolog OS=Homo sapiens OX=9606 GN=CLPB PE=1 SV=1	caseinolytic peptidase B protein homolog isoform X3	GO:0034605//cellular response to heat;	GO:0005737//cytoplasm;GO:0005739//mitochondrion;	GO:0005515//protein binding;GO:0005524//ATP binding;GO:0016887//ATP hydrolysis activity;GO:0016887//ATP hydrolysis activity;	ko04213(Longevity regulating pathway - multiple species)
COMP	803.021	75.664	1530.38	20.226	4.33814	3.55109e-97	2.82147e-95	NC_009164.3	3981091	3988475	-	2302	COMP	GO:0005509;GO:0005576;GO:0007155;	K04659	4J30Y	T	sp|P35445|COMP_BOVIN Cartilage oligomeric matrix protein OS=Bos taurus OX=9913 GN=COMP PE=1 SV=2	cartilage oligomeric matrix protein precursor	GO:0007155//cell adhesion;	GO:0005576//extracellular region;	GO:0005509//calcium ion binding;	ko05165(Human papillomavirus infection);ko05144(Malaria);ko04512(ECM-receptor interaction);ko04510(Focal adhesion);ko04151(PI3K-Akt signaling pathway);ko04145(Phagosome)
LOC102149206	426.891	44.7628	809.019	18.0735	4.1758	3.7127e-97	2.93809e-95	NW_019644662.1	1072	7029	-	1079	LOC102149206	-	-	3EX6A	-	sp|Q5TAG4|NBPFC_HUMAN Neuroblastoma breakpoint family member 12 OS=Homo sapiens OX=9606 GN=NBPF12 PE=2 SV=3	neuroblastoma breakpoint family member 11, partial	-	-	-	-
NEK2	893.645	133.321	1653.97	12.4059	3.63295	4.23094e-97	3.33486e-95	NC_009148.3	24093881	24105766	+	2045	NEK2	GO:0004672;GO:0005524;GO:0006468;	K20872	4KT5K	T	sp|P51955|NEK2_HUMAN Serine/threonine-protein kinase Nek2 OS=Homo sapiens OX=9606 GN=NEK2 PE=1 SV=1	serine/threonine-protein kinase Nek2	GO:0006468//protein phosphorylation;	-	GO:0004672//protein kinase activity;GO:0005524//ATP binding;	-
CHD5	853.853	131.594	1576.11	11.9771	3.58221	4.53873e-97	3.56327e-95	NC_009145.3	44607443	44672855	+	9895	CHD5	GO:0000122;GO:0000785;GO:0003677;GO:0003677;GO:0003682;GO:0005524;GO:0005634;GO:0006338;GO:0006338;GO:0016581;GO:0016887;GO:0042393;GO:0140658;GO:0140658;	K14435	36596	B	sp|Q8TDI0|CHD5_HUMAN Chromodomain-helicase-DNA-binding protein 5 OS=Homo sapiens OX=9606 GN=CHD5 PE=1 SV=1	chromodomain-helicase-DNA-binding protein 5 isoform X4	GO:0000122//negative regulation of transcription by RNA polymerase II;GO:0006338//chromatin remodeling;GO:0006338//chromatin remodeling;	GO:0000785//chromatin;GO:0005634//nucleus;GO:0016581//NuRD complex;	GO:0003677//DNA binding;GO:0003677//DNA binding;GO:0003682//chromatin binding;GO:0005524//ATP binding;GO:0016887//ATP hydrolysis activity;GO:0042393//histone binding;GO:0140658//ATP-dependent chromatin remodeler activity;GO:0140658//ATP-dependent chromatin remodeler activity;	-
ABCF2	2677.63	499.001	4856.25	9.73194	3.28273	4.71167e-97	3.68441e-95	NC_009147.3	102925474	102939615	-	3013	ABCF2	GO:0005524;GO:0005524;GO:0016887;	K06185	4JBED	S	sp|Q2KJA2|ABCF2_BOVIN ATP-binding cassette sub-family F member 2 OS=Bos taurus OX=9913 GN=ABCF2 PE=2 SV=1	ATP-binding cassette sub-family F member 2	-	-	GO:0005524//ATP binding;GO:0005524//ATP binding;GO:0016887//ATP hydrolysis activity;	-
LOC100630328	334.889	25.9445	643.834	24.8158	4.63319	6.14411e-97	4.78564e-95	NC_009157.3	1129350	1199051	-	1936	LOC100630328	-	-	3EPFU	S	sp|P52591|PO121_RAT Nuclear envelope pore membrane protein POM 121 OS=Rattus norvegicus OX=10116 GN=Pom121 PE=1 SV=1	nuclear envelope pore membrane protein POM 121-like	-	-	-	-
TCFL5	2180.73	283.21	4078.25	14.4001	3.84801	7.00146e-97	5.43203e-95	NC_009165.3	49661719	49677304	-	2221	TCFL5	GO:0000978;GO:0000981;GO:0005634;GO:0006355;GO:0007283;GO:0046983;	K09092	4JAQE	K	sp|Q9UL49|TCFL5_HUMAN Transcription factor-like 5 protein OS=Homo sapiens OX=9606 GN=TCFL5 PE=2 SV=2	LOW QUALITY PROTEIN: transcription factor-like 5 protein	GO:0006355//regulation of transcription, DNA-templated;GO:0007283//spermatogenesis;	GO:0005634//nucleus;	GO:0000978//RNA polymerase II cis-regulatory region sequence-specific DNA binding;GO:0000981//DNA-binding transcription factor activity, RNA polymerase II-specific;GO:0046983//protein dimerization activity;	-
GRIN2B	677.796	94.0427	1261.55	13.4146	3.74574	1.21189e-96	9.36563e-95	NC_009149.3	42353304	42762162	-	11976	GRIN2B	GO:0004972;GO:0005886;GO:0006811;GO:0017146;GO:0035249;GO:0045211;GO:0060079;GO:0060291;GO:0098839;GO:1904315;	K05210	4KU4V	EPT	sp|Q00960|NMDE2_RAT Glutamate receptor ionotropic, NMDA 2B OS=Rattus norvegicus OX=10116 GN=Grin2b PE=1 SV=1	glutamate receptor ionotropic, NMDA 2B	GO:0006811//ion transport;GO:0035249//synaptic transmission, glutamatergic;GO:0060079//excitatory postsynaptic potential;GO:0060291//long-term synaptic potentiation;	GO:0005886//plasma membrane;GO:0017146//NMDA selective glutamate receptor complex;GO:0045211//postsynaptic membrane;GO:0098839//postsynaptic density membrane;	GO:0004972//NMDA glutamate receptor activity;GO:1904315//transmitter-gated ion channel activity involved in regulation of postsynaptic membrane potential;	ko05322(Systemic lupus erythematosus);ko05034(Alcoholism);ko05033(Nicotine addiction);ko05031(Amphetamine addiction);ko05030(Cocaine addiction);ko05022(Pathways of neurodegeneration - multiple diseases);ko05020(Prion disease);ko05017(Spinocerebellar ataxia);ko05016(Huntington disease);ko05014(Amyotrophic lateral sclerosis);ko05010(Alzheimer disease);ko04728(Dopaminergic synapse);ko04724(Glutamate…
COL6A1	2463.96	4437.52	490.41	0.110514	-3.17769	2.27149e-96	1.74861e-94	NC_009169.3	42339943	42363569	+	3862	COL6A1	-	K06238	4IZ1K	W	sp|P12109|CO6A1_HUMAN Collagen alpha-1(VI) chain OS=Homo sapiens OX=9606 GN=COL6A1 PE=1 SV=3	collagen alpha-1(VI) chain	-	-	-	ko05165(Human papillomavirus infection);ko04974(Protein digestion and absorption);ko04512(ECM-receptor interaction);ko04510(Focal adhesion);ko04151(PI3K-Akt signaling pathway)
INSL6	493.548	53.1505	933.945	17.5717	4.13518	3.85909e-96	2.95923e-94	NC_009166.3	26017628	26036440	-	1977	INSL6	GO:0005179;GO:0005576;	K05255	3EQ1D	T	sp|Q32L79|INSL6_BOVIN Insulin-like peptide INSL6 OS=Bos taurus OX=9913 GN=INSL6 PE=2 SV=1	insulin-like peptide INSL6 isoform X2	-	GO:0005576//extracellular region;	GO:0005179//hormone activity;	-
TUBA8	782.846	104.25	1461.44	14.0187	3.80928	4.08752e-96	3.1223e-94	NC_009149.3	28179797	28208435	-	1598	TUBA8	GO:0000226;GO:0000278;GO:0005200;GO:0005200;GO:0005525;GO:0005525;GO:0005737;GO:0005874;GO:0005874;	K07374	4M0BT	Z	sp|Q9NY65|TBA8_HUMAN Tubulin alpha-8 chain OS=Homo sapiens OX=9606 GN=TUBA8 PE=1 SV=1	tubulin alpha-8 chain isoform X1	GO:0000226//microtubule cytoskeleton organization;GO:0000278//mitotic cell cycle;	GO:0005737//cytoplasm;GO:0005874//microtubule;GO:0005874//microtubule;	GO:0005200//structural constituent of cytoskeleton;GO:0005200//structural constituent of cytoskeleton;GO:0005525//GTP binding;GO:0005525//GTP binding;	ko05132(Salmonella infection);ko05022(Pathways of neurodegeneration - multiple diseases);ko05020(Prion disease);ko05016(Huntington disease);ko05014(Amyotrophic lateral sclerosis);ko05012(Parkinson disease);ko05010(Alzheimer disease);ko04540(Gap junction);ko04530(Tight junction);ko04210(Apoptosis);ko04145(Phagosome)
GDPD4	638.95	87.1362	1190.76	13.6655	3.77247	9.46345e-96	7.20096e-94	NC_009150.3	69187645	69308804	+	3774	GDPD4	GO:0006629;GO:0008889;GO:0016020;	-	3EGHI	C	sp|Q95JR7|GDPD4_MACFA Glycerophosphodiester phosphodiesterase domain-containing protein 4 OS=Macaca fascicularis OX=9541 GN=GDPD4 PE=2 SV=2	glycerophosphodiester phosphodiesterase domain-containing protein 4 isoform X5	GO:0006629//lipid metabolic process;	GO:0016020//membrane;	GO:0008889//glycerophosphodiester phosphodiesterase activity;	-
GLT1D1	779.333	102.691	1455.97	14.1782	3.8256	1.49166e-95	1.13069e-93	NC_009151.3	29151712	29251892	+	5086	GLT1D1	GO:0016757;	K26816	4MHPQ	O	sp|Q5RAF1|GL1D1_PONAB Glycosyltransferase 1 domain-containing protein 1 OS=Pongo abelii OX=9601 GN=GLT1D1 PE=2 SV=1	glycosyltransferase 1 domain-containing protein 1 isoform X2	-	-	GO:0016757//glycosyltransferase activity;	-
DDI1	663.054	63.6175	1262.49	19.845	4.31071	2.26479e-95	1.71018e-93	NC_009150.3	14207414	14209105	+	1692	DDI1	GO:0004190;GO:0005515;GO:0006508;	K11885	4KVQJ	L	sp|Q2T9Z1|DDI1_BOVIN Protein DDI1 homolog 1 OS=Bos taurus OX=9913 GN=DDI1 PE=2 SV=1	protein DDI1 homolog 1	GO:0006508//proteolysis;	-	GO:0004190//aspartic-type endopeptidase activity;GO:0005515//protein binding;	-
HRASLS5	3283.16	298.843	6267.48	20.9725	4.39043	2.32382e-95	1.74808e-93	NC_009155.3	27269303	27297127	-	1510	HRASLS5	GO:0004623;GO:0005737;GO:0008970;GO:0016410;GO:0070292;	K23278	35JYN	S	sp|Q96KN8|PLAT5_HUMAN Phospholipase A and acyltransferase 5 OS=Homo sapiens OX=9606 GN=PLAAT5 PE=1 SV=2	Ca(2+)-independent N-acyltransferase isoform X2	GO:0070292//N-acylphosphatidylethanolamine metabolic process;	GO:0005737//cytoplasm;	GO:0004623//phospholipase A2 activity;GO:0008970//phospholipase A1 activity;GO:0016410//N-acyltransferase activity;	-
LOC111772068	627.511	82.9234	1172.1	14.1347	3.82117	2.93011e-95	2.19581e-93	NW_019643688.1	476554	480757	+	2616	LOC111772068	-	-	4IW8M	S	sp|Q6ZQQ2|S31D1_HUMAN Spermatogenesis-associated protein 31D1 OS=Homo sapiens OX=9606 GN=SPATA31D1 PE=2 SV=1	putative spermatogenesis-associated protein 31D3	-	-	-	-
LOC100072403	7767.18	590.582	14943.8	25.3035	4.66126	3.08158e-95	2.30061e-93	NC_009150.3	35859550	35867159	+	1600	LOC100072403	GO:0000226;GO:0000278;GO:0005200;GO:0005200;GO:0005525;GO:0005525;GO:0005737;GO:0005874;GO:0005874;	K07374	4PT6Q	Z	sp|P0DPH7|TBA3C_HUMAN Tubulin alpha-3C chain OS=Homo sapiens OX=9606 GN=TUBA3C PE=1 SV=1	tubulin alpha-3 chain	GO:0000226//microtubule cytoskeleton organization;GO:0000278//mitotic cell cycle;	GO:0005737//cytoplasm;GO:0005874//microtubule;GO:0005874//microtubule;	GO:0005200//structural constituent of cytoskeleton;GO:0005200//structural constituent of cytoskeleton;GO:0005525//GTP binding;GO:0005525//GTP binding;	ko05132(Salmonella infection);ko05022(Pathways of neurodegeneration - multiple diseases);ko05020(Prion disease);ko05016(Huntington disease);ko05014(Amyotrophic lateral sclerosis);ko05012(Parkinson disease);ko05010(Alzheimer disease);ko04540(Gap junction);ko04530(Tight junction);ko04210(Apoptosis);ko04145(Phagosome)
COBL	1038.87	169.584	1908.15	11.252	3.49211	3.79119e-95	2.81973e-93	NC_009147.3	20756578	21034479	-	6107	COBL	GO:0001726;GO:0003785;GO:0005884;GO:0005886;GO:0030041;GO:0043025;GO:0044294;GO:0044295;GO:0048471;GO:0051639;GO:1990357;	K18623	4J908	Z	sp|O75128|COBL_HUMAN Protein cordon-bleu OS=Homo sapiens OX=9606 GN=COBL PE=1 SV=2	protein cordon-bleu isoform X5	GO:0030041//actin filament polymerization;GO:0051639//actin filament network formation;	GO:0001726//ruffle;GO:0005884//actin filament;GO:0005886//plasma membrane;GO:0043025//neuronal cell body;GO:0044294//dendritic growth cone;GO:0044295//axonal growth cone;GO:0048471//perinuclear region of cytoplasm;GO:1990357//terminal web;	GO:0003785//actin monomer binding;	-
TTC21A	531.498	66.2424	996.753	15.047	3.91141	7.63177e-95	5.65494e-93	NC_009159.3	47818121	47853202	-	5605	TTC21A	GO:0005515;GO:0030991;GO:0035721;GO:0061512;	K24178	3EN2H	S	sp|Q8NDW8|TT21A_HUMAN Tetratricopeptide repeat protein 21A OS=Homo sapiens OX=9606 GN=TTC21A PE=1 SV=3	tetratricopeptide repeat protein 21A isoform X3	GO:0035721//intraciliary retrograde transport;GO:0061512//protein localization to cilium;	GO:0030991//intraciliary transport particle A;	GO:0005515//protein binding;	-
LOC100630841	1111.43	104.047	2118.8	20.3639	4.34794	8.39633e-95	6.19825e-93	NW_019644798.1	8215	18991	+	829	LOC100630841	GO:0005829;GO:0008138;GO:0016311;GO:0016311;GO:0016314;	K18079	3EKJ6	T	sp|Q4R6N0|TPTE2_MACFA Phosphatidylinositol 3,4,5-trisphosphate 3-phosphatase TPTE2 OS=Macaca fascicularis OX=9541 GN=TPTE2 PE=2 SV=1	phosphatidylinositol 3,4,5-trisphosphate 3-phosphatase TPTE2-like, partial	GO:0016311//dephosphorylation;GO:0016311//dephosphorylation;	GO:0005829//cytosol;	GO:0008138//protein tyrosine/serine/threonine phosphatase activity;GO:0016314//phosphatidylinositol-3,4,5-trisphosphate 3-phosphatase activity;	-
WDR62	1431.62	162.715	2700.53	16.5967	4.05282	9.301e-95	6.84056e-93	NC_009153.3	7300737	7347833	+	5942	WDR62	GO:0005515;GO:0007052;GO:0007346;GO:0022008;GO:0072686;	K21762	4IZJR	S	sp|Q8HXL3|WDR62_PIG WD repeat-containing protein 62 OS=Sus scrofa OX=9823 GN=WDR62 PE=3 SV=1	WD repeat-containing protein 62 isoform X5	GO:0007052//mitotic spindle organization;GO:0007346//regulation of mitotic cell cycle;GO:0022008//neurogenesis;	GO:0072686//mitotic spindle;	GO:0005515//protein binding;	-
DCLK1	1523.53	2752.53	294.533	0.107004	-3.22426	2.29048e-94	1.67833e-92	NC_009160.3	14589508	14967812	-	10906	DCLK1	GO:0001764;GO:0004672;GO:0005524;GO:0005930;GO:0006468;GO:0008017;GO:0035082;GO:0035082;GO:0035556;GO:0042461;GO:0043005;GO:0060041;GO:0060041;	K08805	4MMQH	T	sp|O15075|DCLK1_HUMAN Serine/threonine-protein kinase DCLK1 OS=Homo sapiens OX=9606 GN=DCLK1 PE=1 SV=2	serine/threonine-protein kinase DCLK1 isoform X6	GO:0001764//neuron migration;GO:0006468//protein phosphorylation;GO:0035082//axoneme assembly;GO:0035082//axoneme assembly;GO:0035556//intracellular signal transduction;GO:0042461//photoreceptor cell development;GO:0060041//retina development in camera-type eye;GO:0060041//retina development in camera-type eye;	GO:0005930//axoneme;GO:0043005//neuron projection;	GO:0004672//protein kinase activity;GO:0005524//ATP binding;GO:0008017//microtubule binding;	-
MLF1	2215.76	372.835	4058.69	10.886	3.44441	5.05468e-94	3.69011e-92	NC_009162.3	2271188	2313469	+	1497	MLF1	GO:0005634;GO:0005737;GO:0006355;	K15622	3ERXF	S	sp|Q32KY3|MLF1_BOVIN Myeloid leukemia factor 1 OS=Bos taurus OX=9913 GN=MLF1 PE=2 SV=1	myeloid leukemia factor 1 isoform X2	GO:0006355//regulation of transcription, DNA-templated;	GO:0005634//nucleus;GO:0005737//cytoplasm;	-	ko05202(Transcriptional misregulation in cancer)
CENPN	688.77	97.5793	1279.96	13.1171	3.71338	5.44849e-94	3.96298e-92	NC_009146.3	29493671	29519099	+	2155	CENPN	GO:0007059;GO:0034080;	K11506	4JBC0	S	sp|Q32LL9|CENPN_BOVIN Centromere protein N OS=Bos taurus OX=9913 GN=CENPN PE=2 SV=1	centromere protein N isoform X1	GO:0007059//chromosome segregation;GO:0034080//CENP-A containing chromatin assembly;	-	-	-
LARP1B	1901.4	358.896	3443.9	9.59582	3.26241	6.93409e-94	5.02505e-92	NC_009145.3	101140771	101279312	-	8118	LARP1B	GO:0000339;GO:0005829;GO:0010494;GO:0045727;GO:0048255;	K18757	3EUN0	JO	sp|Q659C4|LAR1B_HUMAN La-related protein 1B OS=Homo sapiens OX=9606 GN=LARP1B PE=1 SV=2	la-related protein 1B isoform X11	GO:0045727//positive regulation of translation;GO:0048255//mRNA stabilization;	GO:0005829//cytosol;GO:0010494//cytoplasmic stress granule;	GO:0000339//RNA cap binding;	-
AP3M2	2696.67	542.934	4850.41	8.9337	3.15926	8.41003e-94	6.07241e-92	NC_009170.3	3266582	3311629	-	4202	AP3M2	GO:0006886;GO:0006897;GO:0030131;GO:0031410;	K12398	4KP6R	U	sp|P53677|AP3M2_HUMAN AP-3 complex subunit mu-2 OS=Homo sapiens OX=9606 GN=AP3M2 PE=1 SV=1	AP-3 complex subunit mu-2 isoform X2	GO:0006886//intracellular protein transport;GO:0006897//endocytosis;	GO:0030131//clathrin adaptor complex;GO:0031410//cytoplasmic vesicle;	-	ko04142(Lysosome)
TACC3	978.342	150.895	1805.79	11.9672	3.58101	1.38288e-93	9.94869e-92	NC_009146.3	120298963	120314429	-	2924	TACC3	GO:0005737;GO:0007052;GO:0008283;GO:0021987;	K14283	3EMY7	S	sp|Q9Y6A5|TACC3_HUMAN Transforming acidic coiled-coil-containing protein 3 OS=Homo sapiens OX=9606 GN=TACC3 PE=1 SV=1	transforming acidic coiled-coil-containing protein 3 isoform X1	GO:0007052//mitotic spindle organization;GO:0008283//cell population proliferation;GO:0021987//cerebral cortex development;	GO:0005737//cytoplasm;	-	-
SPDYA	1101.92	188.057	2015.77	10.7189	3.42209	1.39429e-93	9.99446e-92	NC_009158.3	68638641	68671433	-	3664	SPDYA	GO:0000082;GO:0005654;GO:0008284;GO:0019901;GO:0045737;GO:0045737;	K08694	3599D	S	sp|Q5MJ70|SPDYA_HUMAN Speedy protein A OS=Homo sapiens OX=9606 GN=SPDYA PE=1 SV=2	speedy protein A isoform X3	GO:0000082//G1/S transition of mitotic cell cycle;GO:0008284//positive regulation of cell population proliferation;GO:0045737//positive regulation of cyclin-dependent protein serine/threonine kinase activity;GO:0045737//positive regulation of cyclin-dependent protein serine/threonine kinase activity;	GO:0005654//nucleoplasm;	GO:0019901//protein kinase binding;	ko04914(Progesterone-mediated oocyte maturation);ko04114(Oocyte meiosis)
C7	2511.56	4496.19	526.917	0.117192	-3.09306	2.02043e-93	1.44304e-91	NC_009164.3	25936524	25986208	-	4560	C7	GO:0005515;GO:0005579;GO:0006955;	K03996	4J03Z	W	sp|P10643|CO7_HUMAN Complement component C7 OS=Homo sapiens OX=9606 GN=C7 PE=1 SV=2	complement component C7 isoform X2	GO:0006955//immune response;	GO:0005579//membrane attack complex;	GO:0005515//protein binding;	ko05322(Systemic lupus erythematosus);ko05171(Coronavirus disease - COVID-19);ko05020(Prion disease);ko04610(Complement and coagulation cascades)
LRIG3	1207.83	2189.08	226.591	0.10351	-3.27216	5.19106e-93	3.69424e-91	NC_009149.3	77121252	77165850	-	7559	LRIG3	GO:0005515;	K24610	3EMH3	T	sp|Q6UXM1|LRIG3_HUMAN Leucine-rich repeats and immunoglobulin-like domains protein 3 OS=Homo sapiens OX=9606 GN=LRIG3 PE=1 SV=1	leucine-rich repeats and immunoglobulin-like domains protein 3 isoform X2	-	-	GO:0005515//protein binding;	-
KY	1264.26	2500.42	28.1015	0.0112387	-6.47538	8.05154e-93	5.70938e-91	NC_009159.3	71622011	71666143	-	8970	KY	-	K24456	4IVWA	D	sp|Q8NBH2|KY_HUMAN Kyphoscoliosis peptidase OS=Homo sapiens OX=9606 GN=KY PE=1 SV=3	kyphoscoliosis peptidase isoform X2	-	-	-	-
CFAP57	490.506	59.4642	921.547	15.4975	3.95396	8.80221e-93	6.21939e-91	NC_009145.3	15018490	15108891	-	4448	CFAP57	GO:0005515;	K24729	4MFCC	S	sp|Q96MR6|CFA57_HUMAN Cilia- and flagella-associated protein 57 OS=Homo sapiens OX=9606 GN=CFAP57 PE=2 SV=3	cilia- and flagella-associated protein 57 isoform X4	-	-	GO:0005515//protein binding;	-
LOC102147971	1069.23	78.7476	2059.71	26.1558	4.70906	9.71088e-93	6.83701e-91	NC_009151.3	5727349	5743468	+	1252	LOC102147971	GO:0005096;	-	3EXBW	T	sp|Q6REY9|RHG20_RAT Rho GTPase-activating protein 20 OS=Rattus norvegicus OX=10116 GN=Arhgap20 PE=1 SV=2	rho GTPase-activating protein 20 isoform X2	-	-	GO:0005096//GTPase activator activity;	-
FEZF1	311.821	24.375	599.267	24.5853	4.61973	1.11691e-92	7.83578e-91	NC_009147.3	78602437	78608238	-	2957	FEZF1	GO:0005634;	K24502	3ES30	K	sp|A0PJY2|FEZF1_HUMAN Fez family zinc finger protein 1 OS=Homo sapiens OX=9606 GN=FEZF1 PE=1 SV=1	fez family zinc finger protein 1 isoform X3	-	GO:0005634//nucleus;	-	-
ADGB	710.162	102.806	1317.52	12.8156	3.67982	1.98692e-92	1.38902e-90	NC_009174.3	19607987	19780082	-	6875	ADGB	GO:0004198;GO:0005515;GO:0006508;	-	4IXXE	OT	sp|Q8N7X0|ADGB_HUMAN Androglobin OS=Homo sapiens OX=9606 GN=ADGB PE=2 SV=3	androglobin isoform X3	GO:0006508//proteolysis;	-	GO:0004198//calcium-dependent cysteine-type endopeptidase activity;GO:0005515//protein binding;	-
LOC100060140	310.689	24.0063	597.372	24.8839	4.63714	2.06656e-92	1.43961e-90	NC_009175.3	85390380	85401025	+	3014	LOC100060140	GO:0003723;GO:0003723;GO:0005515;GO:0005634;GO:0005634;GO:0005737;GO:0016973;	K14284	3EFPU	A	sp|Q9H4D5|NXF3_HUMAN Nuclear RNA export factor 3 OS=Homo sapiens OX=9606 GN=NXF3 PE=1 SV=1	nuclear RNA export factor 3 isoform X1	GO:0016973//poly(A)+ mRNA export from nucleus;	GO:0005634//nucleus;GO:0005634//nucleus;GO:0005737//cytoplasm;	GO:0003723//RNA binding;GO:0003723//RNA binding;GO:0005515//protein binding;	ko05168(Herpes simplex virus 1 infection);ko05164(Influenza A);ko05014(Amyotrophic lateral sclerosis);ko03015(mRNA surveillance pathway);ko03013(Nucleocytoplasmic transport);ko03008(Ribosome biogenesis in eukaryotes)
CA12	563.535	77.0653	1050	13.6249	3.76817	3.06612e-92	2.12356e-90	NC_009144.3	130007880	130057701	+	3981	CA12	GO:0004089;GO:0004089;GO:0005886;GO:0008270;GO:0008270;	K01672	3EGBB	P	sp|O43570|CAH12_HUMAN Carbonic anhydrase 12 OS=Homo sapiens OX=9606 GN=CA12 PE=1 SV=1	carbonic anhydrase 12 isoform X1	-	GO:0005886//plasma membrane;	GO:0004089//carbonate dehydratase activity;GO:0004089//carbonate dehydratase activity;GO:0008270//zinc ion binding;GO:0008270//zinc ion binding;	ko00910(Nitrogen metabolism)
RPGRIP1	2955.62	392.19	5519.04	14.0724	3.81479	3.06985e-92	2.12356e-90	NC_009144.3	159741606	159779549	+	2942	RPGRIP1	GO:0031870;GO:0032391;GO:0046548;GO:1905515;	K16512	4J695	S	sp|Q96KN7|RPGR1_HUMAN X-linked retinitis pigmentosa GTPase regulator-interacting protein 1 OS=Homo sapiens OX=9606 GN=RPGRIP1 PE=1 SV=2	X-linked retinitis pigmentosa GTPase regulator-interacting protein 1	GO:0046548//retinal rod cell development;GO:1905515//non-motile cilium assembly;	GO:0032391//photoreceptor connecting cilium;	GO:0031870//thromboxane A2 receptor binding;	-
UBN1	6508.55	1154.83	11862.3	10.2719	3.36063	4.40886e-92	3.03919e-90	NC_009156.3	39391869	39428600	-	6937	UBN1	GO:0005634;	K17492	4J18A	KT	sp|Q9NPG3|UBN1_HUMAN Ubinuclein-1 OS=Homo sapiens OX=9606 GN=UBN1 PE=1 SV=2	ubinuclein-1 isoform X3	-	GO:0005634//nucleus;	-	-
FAM78A	985.069	146.35	1823.79	12.4619	3.63945	5.89909e-92	4.05234e-90	NC_009168.3	34484816	34501589	-	4051	FAM78A	-	-	4J7WK	S	sp|Q8C552|FA78A_MOUSE Protein FAM78A OS=Mus musculus OX=10090 GN=Fam78a PE=1 SV=1	protein FAM78A	-	-	-	-
CCHCR1	1782.7	319.862	3245.54	10.1467	3.34294	6.04215e-92	4.13626e-90	NC_009163.3	30980997	30992910	-	3487	CCHCR1	GO:0005814;GO:0006611;GO:0030154;GO:0030154;	K16760	3ENMU	K	sp|Q8TD31|CCHCR_HUMAN Coiled-coil alpha-helical rod protein 1 OS=Homo sapiens OX=9606 GN=CCHCR1 PE=1 SV=2	coiled-coil alpha-helical rod protein 1 isoform X5	GO:0006611//protein export from nucleus;GO:0030154//cell differentiation;GO:0030154//cell differentiation;	GO:0005814//centriole;	-	-
TTLL6	365.729	34.5259	696.933	20.1858	4.33527	6.57366e-92	4.4846e-90	NC_009154.3	24843676	24886582	-	9041	TTLL6	GO:0000226;GO:0005929;GO:0015631;GO:0018095;GO:0070740;	K16582	4KSMU	O	sp|Q8N841|TTLL6_HUMAN Tubulin polyglutamylase TTLL6 OS=Homo sapiens OX=9606 GN=TTLL6 PE=1 SV=2	tubulin polyglutamylase TTLL6 isoform X3	GO:0000226//microtubule cytoskeleton organization;GO:0018095//protein polyglutamylation;	GO:0005929//cilium;	GO:0015631//tubulin binding;GO:0070740//tubulin-glutamic acid ligase activity;	-
REC8	411.928	45.0639	778.792	17.2819	4.11119	6.60989e-92	4.49382e-90	NC_009144.3	163868063	163874474	+	2188	REC8	GO:0000795;GO:0003682;GO:0005515;GO:0007064;GO:0007130;GO:0008278;GO:1990414;	K13054	34VVI	D	sp|O95072|REC8_HUMAN Meiotic recombination protein REC8 homolog OS=Homo sapiens OX=9606 GN=REC8 PE=1 SV=1	meiotic recombination protein REC8 homolog isoform X2	GO:0007064//mitotic sister chromatid cohesion;GO:0007130//synaptonemal complex assembly;GO:1990414//replication-born double-strand break repair via sister chromatid exchange;	GO:0000795//synaptonemal complex;GO:0008278//cohesin complex;	GO:0003682//chromatin binding;GO:0005515//protein binding;	ko04114(Oocyte meiosis)
FSCN3	1424.56	118.949	2730.18	22.9524	4.52058	7.66495e-92	5.19327e-90	NC_009147.3	82921443	82928965	+	2453	FSCN3	GO:0001726;GO:0005737;GO:0005902;GO:0007163;GO:0015629;GO:0016477;GO:0030027;GO:0030175;GO:0030426;GO:0030674;GO:0031253;GO:0051015;GO:0051015;GO:0051017;	K17456	4IXFE	Z	sp|Q9QXW4|FSCN3_MOUSE Fascin-3 OS=Mus musculus OX=10090 GN=Fscn3 PE=2 SV=2	fascin-3 isoform X2	GO:0007163//establishment or maintenance of cell polarity;GO:0016477//cell migration;GO:0051017//actin filament bundle assembly;	GO:0001726//ruffle;GO:0005737//cytoplasm;GO:0005902//microvillus;GO:0015629//actin cytoskeleton;GO:0030027//lamellipodium;GO:0030175//filopodium;GO:0030426//growth cone;GO:0031253//cell projection membrane;	GO:0030674//protein-macromolecule adaptor activity;GO:0051015//actin filament binding;GO:0051015//actin filament binding;	-
LOC100057424	391.039	37.336	744.743	19.947	4.3181	9.88492e-92	6.67451e-90	NC_009151.3	22801084	22813066	-	5973	LOC100057424	GO:0004222;GO:0005886;GO:0006508;GO:0007339;GO:0008584;GO:0009897;GO:1990913;	K08607	3ESMT	O	sp|Q60813|ADM1A_MOUSE Disintegrin and metalloproteinase domain-containing protein 1a OS=Mus musculus OX=10090 GN=Adam1a PE=2 SV=3	disintegrin and metalloproteinase domain-containing protein 1a-like	GO:0006508//proteolysis;GO:0007339//binding of sperm to zona pellucida;GO:0008584//male gonad development;	GO:0005886//plasma membrane;GO:0009897//external side of plasma membrane;GO:1990913//sperm head plasma membrane;	GO:0004222//metalloendopeptidase activity;	-
FKBP6	739.752	115.412	1364.09	11.8194	3.56308	1.07828e-91	7.25601e-90	NC_009156.3	11350273	11378301	+	1862	FKBP6	GO:0003755;GO:0005515;	K09572	3EEZY	O	sp|F6PHZ6|FKBP6_HORSE Inactive peptidyl-prolyl cis-trans isomerase FKBP6 OS=Equus caballus OX=9796 GN=FKBP6 PE=1 SV=2	inactive peptidyl-prolyl cis-trans isomerase FKBP6	-	-	GO:0003755//peptidyl-prolyl cis-trans isomerase activity;GO:0005515//protein binding;	-
LOC100146450	1354.04	248.798	2459.29	9.88467	3.30519	1.14978e-91	7.71094e-90	NC_009155.3	26232421	26260477	+	2280	LOC100146450	GO:0004067;	K13051	4M5R8	E	sp|Q7L266|ASGL1_HUMAN Isoaspartyl peptidase/L-asparaginase OS=Homo sapiens OX=9606 GN=ASRGL1 PE=1 SV=2	isoaspartyl peptidase/L-asparaginase	-	-	GO:0004067//asparaginase activity;	ko00250(Alanine, aspartate and glutamate metabolism)
ZAN	488.34	62.1046	914.576	14.7264	3.88033	1.52171e-91	1.01708e-89	NC_009156.3	9014854	9048439	+	7792	ZAN	GO:0005515;GO:0016020;	K24831	4J386	T	sp|Q9Y493|ZAN_HUMAN Zonadhesin OS=Homo sapiens OX=9606 GN=ZAN PE=2 SV=5	zonadhesin isoform X2	-	GO:0016020//membrane;	GO:0005515//protein binding;	-
ATP8B3	6505.98	431.946	12580	29.1241	4.86414	4.20618e-91	2.80185e-89	NC_009150.3	1075845	1096584	-	5507	ATP8B3	GO:0000287;GO:0005524;GO:0005886;GO:0007030;GO:0016887;GO:0045332;GO:0140326;GO:0140326;	K01530	4J04C	P	sp|O60423|AT8B3_HUMAN Phospholipid-transporting ATPase IK OS=Homo sapiens OX=9606 GN=ATP8B3 PE=2 SV=4	phospholipid-transporting ATPase IK isoform X5	GO:0007030//Golgi organization;GO:0045332//phospholipid translocation;	GO:0005886//plasma membrane;	GO:0000287//magnesium ion binding;GO:0005524//ATP binding;GO:0016887//ATP hydrolysis activity;GO:0140326//ATPase-coupled intramembrane lipid transporter activity;GO:0140326//ATPase-coupled intramembrane lipid transporter activity;	-
TEX36	543.98	46.664	1041.3	22.3148	4.47993	4.38183e-91	2.90906e-89	NC_009144.3	7566609	7577596	+	722	TEX36	-	-	3EN4H	S	sp|Q5VZQ5|TEX36_HUMAN Testis-expressed protein 36 OS=Homo sapiens OX=9606 GN=TEX36 PE=2 SV=1	testis-expressed protein 36 isoform X2	-	-	-	-
PASK	1049.32	164.161	1934.48	11.7841	3.55876	6.25246e-91	4.13708e-89	NC_009149.3	26439734	26475167	-	4664	PASK	GO:0004674;GO:0005524;GO:0005634;GO:0005737;GO:0005829;GO:0006468;GO:0006468;GO:0035556;GO:0045719;	K08801	35JNU	T	sp|Q96RG2|PASK_HUMAN PAS domain-containing serine/threonine-protein kinase OS=Homo sapiens OX=9606 GN=PASK PE=1 SV=3	LOW QUALITY PROTEIN: PAS domain-containing serine/threonine-protein kinase	GO:0006468//protein phosphorylation;GO:0006468//protein phosphorylation;GO:0035556//intracellular signal transduction;GO:0045719//negative regulation of glycogen biosynthetic process;	GO:0005634//nucleus;GO:0005737//cytoplasm;GO:0005829//cytosol;	GO:0004674//protein serine/threonine kinase activity;GO:0005524//ATP binding;	-
HYPM	378.897	37.6186	720.176	19.1442	4.25883	1.45444e-90	9.59156e-89	NC_009175.3	31892573	31893129	+	557	HYPM	GO:0046982;	-	3EVZW	S	sp|Q9CR04|HYPM_MOUSE Huntingtin-interacting protein M OS=Mus musculus OX=10090 GN=H2ap PE=3 SV=1	huntingtin-interacting protein M	-	-	GO:0046982//protein heterodimerization activity;	-
DQA_1	175.19	350.379	0	0	-Inf	1.46608e-90	9.63618e-89	NC_009163.3	33922749	33928255	+	1179	DQA	-	K06752	-	-	-	MHC class II DQ-alpha chain isoform X1	-	-	-	ko05416(Viral myocarditis);ko05332(Graft-versus-host disease);ko05330(Allograft rejection);ko05323(Rheumatoid arthritis);ko05322(Systemic lupus erythematosus);ko05321(Inflammatory bowel disease);ko05320(Autoimmune thyroid disease);ko05310(Asthma);ko05169(Epstein-Barr virus infection);ko05168(Herpes simplex virus 1 infection);ko05166(Human T-cell leukemia virus 1 infection);ko05164(Influenza A);ko…
KIAA0930	2064.18	423.347	3705.01	8.75171	3.12957	1.59031e-90	1.04181e-88	NC_009171.3	42324306	42365096	-	3578	KIAA0930	-	-	3609U	S	sp|Q6ICG6|K0930_HUMAN Uncharacterized protein KIAA0930 OS=Homo sapiens OX=9606 GN=KIAA0930 PE=1 SV=1	uncharacterized protein KIAA0930 homolog isoform X4	-	-	-	-
C25H9orf43	654.91	96.7436	1213.08	12.5391	3.64836	1.64499e-90	1.07407e-88	NC_009168.3	18724972	18741020	+	2200	C25H9orf43	-	-	3ETEI	S	sp|Q95JN2|CI043_MACFA Uncharacterized protein C9orf43 homolog OS=Macaca fascicularis OX=9541 GN=QtsA-15013 PE=2 SV=1	uncharacterized protein C9orf43 homolog isoform X1	-	-	-	-
SLCO1A2	319.122	27.7646	610.479	21.9877	4.45862	1.75416e-90	1.14159e-88	NC_009149.3	48764097	48882105	-	5513	SLCO1A2	GO:0005515;GO:0015125;GO:0015347;GO:0015721;GO:0016020;GO:0016020;GO:0043252;GO:0055085;GO:0055085;	K03460	3EKS7	Q	sp|P46721|SO1A2_HUMAN Solute carrier organic anion transporter family member 1A2 OS=Homo sapiens OX=9606 GN=SLCO1A2 PE=2 SV=1	solute carrier organic anion transporter family member 1A2 isoform X4	GO:0015721//bile acid and bile salt transport;GO:0043252//sodium-independent organic anion transport;GO:0055085//transmembrane transport;GO:0055085//transmembrane transport;	GO:0016020//membrane;GO:0016020//membrane;	GO:0005515//protein binding;GO:0015125//bile acid transmembrane transporter activity;GO:0015347//sodium-independent organic anion transmembrane transporter activity;	ko04976(Bile secretion)
RNASEH2A	912.84	154.747	1670.93	10.7979	3.43267	1.7648e-90	1.14475e-88	NC_009150.3	46867565	46874234	-	2285	RNASEH2A	GO:0003723;GO:0004523;GO:0004523;GO:0006298;GO:0032299;GO:0043137;	K10743	3EKNE	L	sp|Q2TBT5|RNH2A_BOVIN Ribonuclease H2 subunit A OS=Bos taurus OX=9913 GN=RNASEH2A PE=1 SV=1	ribonuclease H2 subunit A isoform X2	GO:0006298//mismatch repair;GO:0043137//DNA replication, removal of RNA primer;	GO:0032299//ribonuclease H2 complex;	GO:0003723//RNA binding;GO:0004523//RNA-DNA hybrid ribonuclease activity;GO:0004523//RNA-DNA hybrid ribonuclease activity;	ko03030(DNA replication)
ANKRD61	280.923	21.3266	540.519	25.3448	4.66362	1.91957e-90	1.24107e-88	NC_009156.3	5329928	5334871	-	2427	ANKRD61	GO:0005515;	-	3EV07	M	sp|Q641X1|ANR61_RAT Ankyrin repeat domain-containing protein 61 OS=Rattus norvegicus OX=10116 GN=Ankrd61 PE=2 SV=1	ankyrin repeat domain-containing protein 61 isoform X2	-	-	GO:0005515//protein binding;	-
KIF18B	426.261	50.4277	802.094	15.9058	3.99148	2.78511e-90	1.79481e-88	NC_009154.3	18789756	18808013	+	3357	KIF18B	GO:0003777;GO:0003777;GO:0005524;GO:0007018;GO:0007018;GO:0008017;	K26156	3EG63	Z	sp|Q86Y91|KI18B_HUMAN Kinesin-like protein KIF18B OS=Homo sapiens OX=9606 GN=KIF18B PE=1 SV=4	kinesin-like protein KIF18B isoform X2	GO:0007018//microtubule-based movement;GO:0007018//microtubule-based movement;	-	GO:0003777//microtubule motor activity;GO:0003777//microtubule motor activity;GO:0005524//ATP binding;GO:0008017//microtubule binding;	-
CEP72	2001.89	386.198	3617.58	9.36716	3.22761	4.73235e-90	3.03976e-88	NC_009164.3	58544881	58587106	-	3986	CEP72	GO:0005515;GO:0007051;GO:0007099;GO:0034451;GO:1904779;	K16532	4KTXM	S	sp|Q9D3R3|CEP72_MOUSE Centrosomal protein of 72 kDa OS=Mus musculus OX=10090 GN=Cep72 PE=1 SV=3	centrosomal protein of 72 kDa isoform X2	GO:0007051//spindle organization;GO:0007099//centriole replication;GO:1904779//regulation of protein localization to centrosome;	GO:0034451//centriolar satellite;	GO:0005515//protein binding;	-
DMRTC2	285.506	22.3749	548.638	24.5203	4.6159	5.6295e-90	3.60434e-88	NC_009153.3	14027561	14032973	-	2118	DMRTC2	GO:0005634;GO:0006355;GO:0006355;GO:0043565;	K19493	3ES9M	K	sp|Q32LE6|DMRTD_BOVIN Doublesex- and mab-3-related transcription factor C2 OS=Bos taurus OX=9913 GN=DMRTC2 PE=2 SV=1	doublesex- and mab-3-related transcription factor C2 isoform X1	GO:0006355//regulation of transcription, DNA-templated;GO:0006355//regulation of transcription, DNA-templated;	GO:0005634//nucleus;	GO:0043565//sequence-specific DNA binding;	-
C19H3orf30	487.261	53.5702	920.952	17.1915	4.10362	7.32003e-90	4.6716e-88	NC_009162.3	42144469	42164949	-	2600	C19H3orf30	GO:0005634;	-	3EEUR	S	sp|Q96M34|TEX55_HUMAN Testis-specific expressed protein 55 OS=Homo sapiens OX=9606 GN=TEX55 PE=1 SV=2	uncharacterized protein C3orf30 homolog isoform X3	-	GO:0005634//nucleus;	-	-
KNSTRN	953.977	166.404	1741.55	10.4658	3.38761	7.80555e-90	4.96544e-88	NC_009144.3	149593291	149604865	-	3083	KNSTRN	GO:0000070;GO:0000776;GO:0007051;GO:0034451;GO:0035371;GO:0051988;GO:0072686;	K26097	3EFYI	S	sp|Q9Y448|SKAP_HUMAN Small kinetochore-associated protein OS=Homo sapiens OX=9606 GN=KNSTRN PE=1 SV=2	small kinetochore-associated protein isoform X2	GO:0000070//mitotic sister chromatid segregation;GO:0007051//spindle organization;GO:0051988//regulation of attachment of spindle microtubules to kinetochore;	GO:0000776//kinetochore;GO:0034451//centriolar satellite;GO:0035371//microtubule plus-end;GO:0072686//mitotic spindle;	-	-
MROH7	3116.12	218.788	6013.45	27.4852	4.78059	1.30731e-89	8.28969e-88	NC_009145.3	4920515	4968282	-	4741	MROH7	GO:0005737;	-	4J0DE	S	sp|Q68CQ1|MROH7_HUMAN Maestro heat-like repeat-containing protein family member 7 OS=Homo sapiens OX=9606 GN=MROH7 PE=2 SV=4	maestro heat-like repeat-containing protein family member 7 isoform X5	-	GO:0005737//cytoplasm;	-	-
LOC111770330	593.65	83.5385	1103.76	13.2126	3.72384	1.55667e-89	9.83938e-88	NC_009167.3	16439113	16445000	+	3874	LOC111770330	GO:0004222;GO:0005886;GO:0006508;GO:0008584;GO:0009897;GO:1990913;	K08609	4J53U	O	sp|O43506|ADA20_HUMAN Disintegrin and metalloproteinase domain-containing protein 20 OS=Homo sapiens OX=9606 GN=ADAM20 PE=2 SV=2	disintegrin and metalloproteinase domain-containing protein 20-like	GO:0006508//proteolysis;GO:0008584//male gonad development;	GO:0005886//plasma membrane;GO:0009897//external side of plasma membrane;GO:1990913//sperm head plasma membrane;	GO:0004222//metalloendopeptidase activity;	-
WDR66	1399.25	265.699	2532.8	9.5326	3.25287	1.61151e-89	1.01535e-87	NC_009151.3	24738640	24799986	+	4305	WDR66	GO:0005515;GO:0036126;	K24228	3EUM3	S	sp|Q8TBY9|CF251_HUMAN Cilia- and flagella-associated protein 251 OS=Homo sapiens OX=9606 GN=CFAP251 PE=1 SV=2	cilia- and flagella-associated protein 251 isoform X2	-	GO:0036126//sperm flagellum;	GO:0005515//protein binding;	-
LOC100629368	325.861	28.7498	622.973	21.6688	4.43755	2.05184e-89	1.28868e-87	NC_009154.3	12024584	12096158	+	23600	LOC100629368	-	-	3EHM4	S	-	uncharacterized protein LOC100629368 isoform X6	-	-	-	-
RAB11FIP5	4266.65	955.849	7577.46	7.92746	2.98686	3.04312e-89	1.90522e-87	NC_009158.3	30822194	30860687	+	6548	RAB11FIP5	GO:0005739;GO:0005769;GO:0030141;GO:0031267;GO:0045055;GO:0045335;GO:0055037;	K12484	4KV9J	S	sp|Q9BXF6|RFIP5_HUMAN Rab11 family-interacting protein 5 OS=Homo sapiens OX=9606 GN=RAB11FIP5 PE=1 SV=1	rab11 family-interacting protein 5 isoform X5	GO:0045055//regulated exocytosis;	GO:0005739//mitochondrion;GO:0005769//early endosome;GO:0030141//secretory granule;GO:0045335//phagocytic vesicle;GO:0055037//recycling endosome;	GO:0031267//small GTPase binding;	ko04144(Endocytosis)
SEMA6D	1797.78	3214.07	381.495	0.118695	-3.07466	3.14626e-89	1.96359e-87	NC_009144.3	143483540	144054287	-	8848	SEMA6D	GO:0001755;GO:0005615;GO:0007411;GO:0030215;GO:0030335;GO:0045499;GO:0048843;GO:0050919;GO:0071526;	K06842	4M5WF	T	sp|Q5R7F5|SEM6D_PONAB Semaphorin-6D OS=Pongo abelii OX=9601 GN=SEMA6D PE=2 SV=1	semaphorin-6D isoform X10	GO:0001755//neural crest cell migration;GO:0007411//axon guidance;GO:0030335//positive regulation of cell migration;GO:0048843//negative regulation of axon extension involved in axon guidance;GO:0050919//negative chemotaxis;GO:0071526//semaphorin-plexin signaling pathway;	GO:0005615//extracellular space;	GO:0030215//semaphorin receptor binding;GO:0045499//chemorepellent activity;	ko04360(Axon guidance)
LOC100073295	316.236	27.3238	605.149	22.1473	4.46906	3.5672e-89	2.21929e-87	NC_009157.3	92099164	92099532	-	369	LOC100073295	GO:0000786;GO:0000786;GO:0003677;GO:0003677;GO:0006334;GO:0030527;GO:0030527;GO:0046982;	K11252	3EV70	B	sp|Q8WNR4|H2BV_BOVIN Histone H2B subacrosomal variant OS=Bos taurus OX=9913 GN=SUBH2BV PE=1 SV=3	histone H2B subacrosomal variant	GO:0006334//nucleosome assembly;	GO:0000786//nucleosome;GO:0000786//nucleosome;	GO:0003677//DNA binding;GO:0003677//DNA binding;GO:0030527//structural constituent of chromatin;GO:0030527//structural constituent of chromatin;GO:0046982//protein heterodimerization activity;	ko05322(Systemic lupus erythematosus);ko05203(Viral carcinogenesis);ko05034(Alcoholism);ko04613(Neutrophil extracellular trap formation)
EMID1	243.22	470.157	16.2835	0.0346342	-4.85166	5.93425e-89	3.68035e-87	NC_009151.3	9726527	9776124	-	2296	EMID1	GO:0005515;	K24248	4J0T4	W	sp|Q96A84|EMID1_HUMAN EMI domain-containing protein 1 OS=Homo sapiens OX=9606 GN=EMID1 PE=2 SV=1	EMI domain-containing protein 1 isoform X9	-	-	GO:0005515//protein binding;	-
FOXM1	1090.12	112.325	2067.92	18.4101	4.20243	8.5507e-89	5.28647e-87	NC_009149.3	31840136	31851806	-	3528	FOXM1	GO:0000086;GO:0003700;GO:0003700;GO:0006355;GO:0043565;	K09406	3EKG1	K	sp|P97691|FOXM1_RAT Forkhead box protein M1 OS=Rattus norvegicus OX=10116 GN=Foxm1 PE=2 SV=2	forkhead box protein M1 isoform X7	GO:0000086//G2/M transition of mitotic cell cycle;GO:0006355//regulation of transcription, DNA-templated;	-	GO:0003700//DNA-binding transcription factor activity;GO:0003700//DNA-binding transcription factor activity;GO:0043565//sequence-specific DNA binding;	ko04218(Cellular senescence)
CORIN	401.737	45.2106	758.263	16.7718	4.06797	1.17751e-88	7.25726e-87	NC_009146.3	82831230	83043848	+	6703	CORIN	GO:0004252;GO:0004252;GO:0005515;GO:0007340;GO:0008217;GO:0016020;GO:0016486;	K09614	3EMZ0	ET	sp|Q9Y5Q5|CORIN_HUMAN Atrial natriuretic peptide-converting enzyme OS=Homo sapiens OX=9606 GN=CORIN PE=1 SV=2	atrial natriuretic peptide-converting enzyme isoform X3	GO:0007340//acrosome reaction;GO:0008217//regulation of blood pressure;GO:0016486//peptide hormone processing;	GO:0016020//membrane;	GO:0004252//serine-type endopeptidase activity;GO:0004252//serine-type endopeptidase activity;GO:0005515//protein binding;	-
TTC6	529.435	73.3088	985.561	13.444	3.74889	1.46145e-88	8.9793e-87	NC_009144.3	175970827	176160764	+	6369	TTC6	GO:0005515;	K24929	3J72H	O	sp|Q86TZ1|TTC6_HUMAN Tetratricopeptide repeat protein 6 OS=Homo sapiens OX=9606 GN=TTC6 PE=2 SV=1	tetratricopeptide repeat protein 6	-	-	GO:0005515//protein binding;	-
DYDC1	368.99	38.3752	699.605	18.2306	4.18829	2.6694e-88	1.63503e-86	NC_009144.3	89682411	89704691	+	1022	DYDC1	GO:0048188;	-	3ETYK	S	sp|Q8WWB3|DYDC1_HUMAN DPY30 domain-containing protein 1 OS=Homo sapiens OX=9606 GN=DYDC1 PE=1 SV=1	DPY30 domain-containing protein 1	-	GO:0048188//Set1C/COMPASS complex;	-	-
INSR	2897.88	5134.71	661.055	0.128742	-2.95744	3.85542e-88	2.35419e-86	NC_009150.3	5065196	5193449	-	8990	INSR	GO:0005009;GO:0005524;GO:0005899;GO:0007169;GO:0007169;GO:0007275;GO:0016020;GO:0030424;GO:0033674;GO:0042593;GO:0043410;GO:0043548;GO:0043560;GO:0043560;GO:0046777;GO:0051897;	K04527	4JB28	T	sp|P06213|INSR_HUMAN Insulin receptor OS=Homo sapiens OX=9606 GN=INSR PE=1 SV=4	insulin receptor isoform X6	GO:0007169//transmembrane receptor protein tyrosine kinase signaling pathway;GO:0007169//transmembrane receptor protein tyrosine kinase signaling pathway;GO:0007275//multicellular organism development;GO:0033674//positive regulation of kinase activity;GO:0042593//glucose homeostasis;GO:0043410//positive regulation of MAPK cascade;GO:0046777//protein autophosphorylation;GO:0051897//positive regula…	GO:0005899//insulin receptor complex;GO:0016020//membrane;GO:0030424//axon;	GO:0005009//insulin-activated receptor activity;GO:0005524//ATP binding;GO:0043548//phosphatidylinositol 3-kinase binding;GO:0043560//insulin receptor substrate binding;GO:0043560//insulin receptor substrate binding;	ko05415(Diabetic cardiomyopathy);ko05010(Alzheimer disease);ko04960(Aldosterone-regulated sodium reabsorption);ko04932(Non-alcoholic fatty liver disease);ko04931(Insulin resistance);ko04930(Type II diabetes mellitus);ko04923(Regulation of lipolysis in adipocytes);ko04913(Ovarian steroidogenesis);ko04910(Insulin signaling pathway);ko04520(Adherens junction);ko04213(Longevity regulating pathway - m…
SUN3	368.953	31.1516	706.755	22.6876	4.50383	6.45759e-88	3.93099e-86	NC_009147.3	18021204	18053635	-	1592	SUN3	GO:0005635;GO:0006998;GO:0034993;GO:0043495;	K21874	4J4G7	D	sp|Q0II64|SUN3_BOVIN SUN domain-containing protein 3 OS=Bos taurus OX=9913 GN=SUN3 PE=2 SV=2	SUN domain-containing protein 3 isoform X2	GO:0006998//nuclear envelope organization;	GO:0005635//nuclear envelope;GO:0034993//meiotic nuclear membrane microtubule tethering complex;	GO:0043495//protein-membrane adaptor activity;	-
EXD1	694.051	111.339	1276.76	11.4674	3.51946	6.85662e-88	4.16109e-86	NC_009144.3	148909555	148941321	+	3038	EXD1	GO:0003676;GO:0006139;GO:0008408;	K18740	4J17H	L	sp|Q8CDF7|EXD1_MOUSE piRNA biogenesis protein EXD1 OS=Mus musculus OX=10090 GN=Exd1 PE=1 SV=1	piRNA biogenesis protein EXD1 isoform X3	GO:0006139//nucleobase-containing compound metabolic process;	-	GO:0003676//nucleic acid binding;GO:0008408//3'-5' exonuclease activity;	-
WBP2NL	308.944	26.0776	591.81	22.6942	4.50425	7.40292e-88	4.47888e-86	NC_009171.3	39477434	39519869	+	1341	WBP2NL	GO:0003713;GO:0005634;GO:0031490;GO:0045893;	K22532	4J3HZ	T	sp|A3KFF6|WBP2L_BOVIN Postacrosomal sheath WW domain-binding protein OS=Bos taurus OX=9913 GN=WBP2NL PE=2 SV=1	postacrosomal sheath WW domain-binding protein	GO:0045893//positive regulation of transcription, DNA-templated;	GO:0005634//nucleus;	GO:0003713//transcription coactivator activity;GO:0031490//chromatin DNA binding;	-
ARMC2	575.637	79.7344	1071.54	13.4389	3.74834	1.26104e-87	7.60622e-86	NC_009153.3	59813147	59911053	+	4532	ARMC2	GO:0005515;GO:0007288;GO:0044782;	K24123	3EN8M	TW	sp|Q8NEN0|ARMC2_HUMAN Armadillo repeat-containing protein 2 OS=Homo sapiens OX=9606 GN=ARMC2 PE=1 SV=4	armadillo repeat-containing protein 2 isoform X2	GO:0007288//sperm axoneme assembly;GO:0044782//cilium organization;	-	GO:0005515//protein binding;	-
DSP	1498.64	2724.28	272.997	0.100209	-3.31892	2.29371e-87	1.37929e-85	NC_009163.3	8113693	8154023	+	9600	DSP	GO:0005198;GO:0005515;GO:0005737;GO:0005856;GO:0005882;GO:0005886;GO:0014704;GO:0042060;GO:0043588;GO:0045104;GO:0098609;	K10381	3EKT0	Z	sp|P15924|DESP_HUMAN Desmoplakin OS=Homo sapiens OX=9606 GN=DSP PE=1 SV=3	desmoplakin isoform X3	GO:0042060//wound healing;GO:0043588//skin development;GO:0045104//intermediate filament cytoskeleton organization;GO:0098609//cell-cell adhesion;	GO:0005737//cytoplasm;GO:0005856//cytoskeleton;GO:0005882//intermediate filament;GO:0005886//plasma membrane;GO:0014704//intercalated disc;	GO:0005198//structural molecule activity;GO:0005515//protein binding;	ko05412(Arrhythmogenic right ventricular cardiomyopathy)
MST1R	456.016	852.839	59.1932	0.0694073	-3.84877	2.57e-87	1.54075e-85	NC_009159.3	38833339	38846241	+	4960	MST1R	GO:0002116;GO:0004714;GO:0004714;GO:0005515;GO:0005524;GO:0006468;GO:0006909;GO:0007162;GO:0007169;GO:0007169;GO:0007275;GO:0007399;GO:0008360;GO:0016020;GO:0016477;GO:0017154;GO:0030334;GO:0033674;GO:0043087;GO:0050772;GO:1902287;	K05100	3ETHP	T	sp|Q04912|RON_HUMAN Macrophage-stimulating protein receptor OS=Homo sapiens OX=9606 GN=MST1R PE=1 SV=3	macrophage-stimulating protein receptor isoform X11	GO:0006468//protein phosphorylation;GO:0006909//phagocytosis;GO:0007162//negative regulation of cell adhesion;GO:0007169//transmembrane receptor protein tyrosine kinase signaling pathway;GO:0007169//transmembrane receptor protein tyrosine kinase signaling pathway;GO:0007275//multicellular organism development;GO:0007399//nervous system development;GO:0008360//regulation of cell shape;GO:0016477//…	GO:0002116//semaphorin receptor complex;GO:0016020//membrane;	GO:0004714//transmembrane receptor protein tyrosine kinase activity;GO:0004714//transmembrane receptor protein tyrosine kinase activity;GO:0005515//protein binding;GO:0005524//ATP binding;GO:0017154//semaphorin receptor activity;	ko04020(Calcium signaling pathway)
CLIP4	3170.33	455.217	5885.45	12.9289	3.69253	2.96231e-87	1.77059e-85	NC_009158.3	68374721	68448689	-	4551	CLIP4	GO:0005634;GO:0005737;GO:0031122;GO:0035371;GO:0051010;	K10423	4J553	Z	sp|Q8N3C7|CLIP4_HUMAN CAP-Gly domain-containing linker protein 4 OS=Homo sapiens OX=9606 GN=CLIP4 PE=1 SV=1	CAP-Gly domain-containing linker protein 4 isoform X4	GO:0031122//cytoplasmic microtubule organization;	GO:0005634//nucleus;GO:0005737//cytoplasm;GO:0035371//microtubule plus-end;	GO:0051010//microtubule plus-end binding;	-
SUN5	340.254	23.8283	656.679	27.5588	4.78444	3.18859e-87	1.90009e-85	NC_009165.3	24366490	24383021	-	1477	SUN5	GO:0005635;GO:0006998;GO:0034993;GO:0043495;	K21876	4KX8E	D	sp|Q8TC36|SUN5_HUMAN SUN domain-containing protein 5 OS=Homo sapiens OX=9606 GN=SUN5 PE=1 SV=1	SUN domain-containing protein 5 isoform X7	GO:0006998//nuclear envelope organization;	GO:0005635//nuclear envelope;GO:0034993//meiotic nuclear membrane microtubule tethering complex;	GO:0043495//protein-membrane adaptor activity;	-
TEX2	9130.39	2133.92	16126.9	7.55738	2.91789	4.81539e-87	2.86089e-85	NC_009154.3	15194772	15298852	+	5233	TEX2	GO:0005783;GO:0008289;GO:0008289;	-	3ER4K	S	sp|Q8IWB9|TEX2_HUMAN Testis-expressed protein 2 OS=Homo sapiens OX=9606 GN=TEX2 PE=1 SV=2	testis-expressed protein 2 isoform X4	-	GO:0005783//endoplasmic reticulum;	GO:0008289//lipid binding;GO:0008289//lipid binding;	-
STPG3	255.348	13.4987	497.196	36.8329	5.20292	4.91547e-87	2.91161e-85	NC_009168.3	39425658	39427434	+	1267	STPG3	-	-	3EUQV	S	sp|A2RSX4|STPG3_MOUSE Protein STPG3 OS=Mus musculus OX=10090 GN=Stpg3 PE=2 SV=1	protein STPG3 isoform X3	-	-	-	-
DNAAF3	429.247	51.9792	806.514	15.5161	3.95569	9.11724e-87	5.38434e-85	NC_009153.3	24807501	24814034	-	2260	DNAAF3	GO:0044458;GO:0070286;	K19752	4IYYD	S	sp|Q95K25|DAAF3_MACFA Dynein axonemal assembly factor 3 OS=Macaca fascicularis OX=9541 GN=DNAAF3 PE=2 SV=1	dynein assembly factor 3, axonemal	GO:0044458//motile cilium assembly;GO:0070286//axonemal dynein complex assembly;	-	-	-
SLC17A8	247.693	476.529	18.8576	0.0395729	-4.65935	1.04867e-86	6.17464e-85	NC_009171.3	25493067	25537375	+	4463	SLC17A8	GO:0005313;GO:0005326;GO:0006820;GO:0030672;GO:0035249;GO:0050803;GO:0055085;GO:0060076;GO:0098700;	K12302	4KRS2	G	sp|Q8NDX2|VGLU3_HUMAN Vesicular glutamate transporter 3 OS=Homo sapiens OX=9606 GN=SLC17A8 PE=1 SV=1	vesicular glutamate transporter 3	GO:0006820//anion transport;GO:0035249//synaptic transmission, glutamatergic;GO:0050803//regulation of synapse structure or activity;GO:0055085//transmembrane transport;GO:0098700//neurotransmitter loading into synaptic vesicle;	GO:0030672//synaptic vesicle membrane;GO:0060076//excitatory synapse;	GO:0005313//L-glutamate transmembrane transporter activity;GO:0005326//neurotransmitter transmembrane transporter activity;	ko05033(Nicotine addiction);ko04724(Glutamatergic synapse);ko04723(Retrograde endocannabinoid signaling);ko04721(Synaptic vesicle cycle)
TBATA	291.957	24.8675	559.046	22.481	4.49064	1.71589e-86	1.00733e-84	NC_009144.3	59264490	59278434	-	1447	TBATA	-	-	3JPXV	S	sp|Q32KL8|TBATA_BOVIN Protein TBATA OS=Bos taurus OX=9913 GN=TBATA PE=2 SV=1	protein TBATA isoform X1	-	-	-	-
DDX25	1409.46	219.617	2599.31	11.8357	3.56507	2.04733e-86	1.19836e-84	NC_009150.3	35931887	35949200	+	1965	DDX25	GO:0003723;GO:0003724;GO:0003724;GO:0005524;GO:0005634;GO:0010494;GO:0016973;	K18656	4PXXD	A	sp|Q2TBP1|DDX25_BOVIN ATP-dependent RNA helicase DDX25 OS=Bos taurus OX=9913 GN=DDX25 PE=2 SV=1	ATP-dependent RNA helicase DDX25 isoform X4	GO:0016973//poly(A)+ mRNA export from nucleus;	GO:0005634//nucleus;GO:0010494//cytoplasmic stress granule;	GO:0003723//RNA binding;GO:0003724//RNA helicase activity;GO:0003724//RNA helicase activity;GO:0005524//ATP binding;	-
MOV10L1	1816.3	384.594	3248	8.44527	3.07814	2.19592e-86	1.28153e-84	NC_009171.3	46718580	46787198	+	4063	MOV10L1	GO:0004386;	K13983	3ETFH	A	sp|Q9BXT6|M10L1_HUMAN RNA helicase Mov10l1 OS=Homo sapiens OX=9606 GN=MOV10L1 PE=2 SV=1	RNA helicase Mov10l1 isoform X5	-	-	GO:0004386//helicase activity;	-
DNAH1	1274.57	254.052	2295.09	9.03396	3.17536	3.38485e-86	1.96958e-84	NC_009159.3	36834100	36912027	-	13091	DNAH1	GO:0005524;GO:0007018;GO:0007018;GO:0008569;GO:0008569;GO:0030286;GO:0030286;GO:0045505;GO:0051959;	K10408	3EKEF	Z	sp|Q9P2D7|DYH1_HUMAN Dynein axonemal heavy chain 1 OS=Homo sapiens OX=9606 GN=DNAH1 PE=1 SV=6	dynein heavy chain 1, axonemal isoform X5	GO:0007018//microtubule-based movement;GO:0007018//microtubule-based movement;	GO:0030286//dynein complex;GO:0030286//dynein complex;	GO:0005524//ATP binding;GO:0008569//minus-end-directed microtubule motor activity;GO:0008569//minus-end-directed microtubule motor activity;GO:0045505//dynein intermediate chain binding;GO:0051959//dynein light intermediate chain binding;	ko05022(Pathways of neurodegeneration - multiple diseases);ko05016(Huntington disease);ko05014(Amyotrophic lateral sclerosis)
LOC102148134	413.36	34.0928	792.628	23.2491	4.5391	7.48122e-86	4.34042e-84	NC_009155.3	23940249	23990743	+	2422	LOC102148134	GO:0005886;GO:0007166;	K22191	3EVZ0	S	sp|Q9NXJ0|M4A12_HUMAN Membrane-spanning 4-domains subfamily A member 12 OS=Homo sapiens OX=9606 GN=MS4A12 PE=1 SV=2	uncharacterized protein LOC102148134 isoform X5	GO:0007166//cell surface receptor signaling pathway;	GO:0005886//plasma membrane;	-	-
BTBD16	372.844	42.8418	702.845	16.4056	4.03612	9.71122e-86	5.61774e-84	NC_009144.3	10719083	10764983	-	2154	BTBD16	-	K10487	3EIK7	S	sp|Q32L18|BTBDG_BOVIN BTB/POZ domain-containing protein 16 OS=Bos taurus OX=9913 GN=BTBD16 PE=2 SV=1	BTB/POZ domain-containing protein 16 isoform X3	-	-	-	-
DNAI2	905.635	80.8774	1730.39	21.3953	4.41922	1.09466e-85	6.31393e-84	NC_009154.3	7474419	7505931	-	2730	DNAI2	GO:0003341;GO:0036157;GO:0036158;GO:0045503;GO:0045504;	K11143	3EKKP	Z	sp|Q9GZS0|DNAI2_HUMAN Dynein axonemal intermediate chain 2 OS=Homo sapiens OX=9606 GN=DNAI2 PE=1 SV=2	dynein intermediate chain 2, axonemal isoform X2	GO:0003341//cilium movement;GO:0036158//outer dynein arm assembly;	GO:0036157//outer dynein arm;	GO:0045503//dynein light chain binding;GO:0045504//dynein heavy chain binding;	ko05022(Pathways of neurodegeneration - multiple diseases);ko05016(Huntington disease);ko05014(Amyotrophic lateral sclerosis)
GFPT2	941.081	1699.39	182.773	0.107552	-3.21689	1.15932e-85	6.66741e-84	NC_009157.3	1481788	1521445	+	3008	GFPT2	GO:0004360;GO:0004360;GO:0006002;GO:0006047;GO:0006487;GO:0097367;GO:1901137;	K00820	4IXKR	M	sp|Q08DQ2|GFPT2_BOVIN Glutamine--fructose-6-phosphate aminotransferase [isomerizing] 2 OS=Bos taurus OX=9913 GN=GFPT2 PE=2 SV=1	glutamine--fructose-6-phosphate aminotransferase [isomerizing] 2	GO:0006002//fructose 6-phosphate metabolic process;GO:0006047//UDP-N-acetylglucosamine metabolic process;GO:0006487//protein N-linked glycosylation;GO:1901137//carbohydrate derivative biosynthetic process;	-	GO:0004360//glutamine-fructose-6-phosphate transaminase (isomerizing) activity;GO:0004360//glutamine-fructose-6-phosphate transaminase (isomerizing) activity;GO:0097367//carbohydrate derivative binding;	ko05415(Diabetic cardiomyopathy);ko04931(Insulin resistance);ko00520(Amino sugar and nucleotide sugar metabolism);ko00250(Alanine, aspartate and glutamate metabolism)
LOC100146183	667.718	110.365	1225.07	11.1002	3.47252	1.44627e-85	8.29364e-84	NC_009163.3	34923826	34937262	-	545	LOC100146183	GO:0005759;GO:0034551;GO:0034551;	K17682	3EV6B	S	sp|Q9CQY6|UQCC2_MOUSE Ubiquinol-cytochrome-c reductase complex assembly factor 2 OS=Mus musculus OX=10090 GN=Uqcc2 PE=1 SV=1	ubiquinol-cytochrome-c reductase complex assembly factor 2 isoform X2	GO:0034551//mitochondrial respiratory chain complex III assembly;GO:0034551//mitochondrial respiratory chain complex III assembly;	GO:0005759//mitochondrial matrix;	-	-
MAATS1	353.06	39.1197	667	17.0502	4.09172	1.53276e-85	8.7642e-84	NC_009162.3	41642579	41704265	-	3703	MAATS1	-	K25461	3EK5U	S	sp|Q95LR0|CFA91_MACFA Cilia- and flagella-associated protein 91 OS=Macaca fascicularis OX=9541 GN=CFAP91 PE=2 SV=3	cilia- and flagella-associated protein 91 isoform X5	-	-	-	-
C2CD6	2380.79	370.186	4391.39	11.8627	3.56836	1.55653e-85	8.87447e-84	NC_009161.3	76572228	76740222	-	7677	C2CD6	-	K25947	4IZ9Y	S	sp|Q53TS8|C2CD6_HUMAN C2 calcium-dependent domain-containing protein 6 OS=Homo sapiens OX=9606 GN=C2CD6 PE=1 SV=1	C2 calcium-dependent domain-containing protein 6 isoform X21	-	-	-	-
PTPRT	547.056	1006.66	87.4534	0.0868749	-3.52492	1.62048e-85	9.21252e-84	NC_009165.3	32618040	33634569	-	12808	PTPRT	GO:0004725;GO:0005515;GO:0006470;GO:0016020;	K13297	4MXXF	T	sp|O14522|PTPRT_HUMAN Receptor-type tyrosine-protein phosphatase T OS=Homo sapiens OX=9606 GN=PTPRT PE=1 SV=6	receptor-type tyrosine-protein phosphatase T isoform X10	GO:0006470//protein dephosphorylation;	GO:0016020//membrane;	GO:0004725//protein tyrosine phosphatase activity;GO:0005515//protein binding;	-
COL4A5	2763.3	4881.97	644.626	0.132042	-2.92093	1.94485e-85	1.10249e-83	NC_009175.3	89813826	90039279	+	6614	COL4A5	GO:0005201;GO:0005581;GO:0005604;	K06237	4KWX2	W	sp|P29400|CO4A5_HUMAN Collagen alpha-5(IV) chain OS=Homo sapiens OX=9606 GN=COL4A5 PE=1 SV=2	collagen alpha-5(IV) chain isoform X3	-	GO:0005581//collagen trimer;GO:0005604//basement membrane;	GO:0005201//extracellular matrix structural constituent;	ko05222(Small cell lung cancer);ko05200(Pathways in cancer);ko05165(Human papillomavirus infection);ko05146(Amoebiasis);ko04974(Protein digestion and absorption);ko04933(AGE-RAGE signaling pathway in diabetic complications);ko04926(Relaxin signaling pathway);ko04512(ECM-receptor interaction);ko04510(Focal adhesion);ko04151(PI3K-Akt signaling pathway)
MORN2	813.531	143.813	1483.25	10.3137	3.36649	2.09471e-85	1.18405e-83	NC_009158.3	60092545	60098038	-	721	MORN2	-	-	3EVXS	S	sp|Q32KU3|MORN2_BOVIN MORN repeat-containing protein 2 OS=Bos taurus OX=9913 GN=MORN2 PE=4 SV=1	MORN repeat-containing protein 2	-	-	-	-
ARHGEF28	541.272	994.799	87.7445	0.0882033	-3.50302	3.2375e-85	1.82481e-83	NC_009157.3	91113469	91385047	-	7073	ARHGEF28	GO:0000902;GO:0005085;GO:0035023;	K21072	3EG9I	T	sp|Q8N1W1|ARG28_HUMAN Rho guanine nucleotide exchange factor 28 OS=Homo sapiens OX=9606 GN=ARHGEF28 PE=1 SV=3	rho guanine nucleotide exchange factor 28 isoform X8	GO:0000902//cell morphogenesis;GO:0035023//regulation of Rho protein signal transduction;	-	GO:0005085//guanyl-nucleotide exchange factor activity;	ko05135(Yersinia infection)
PLXNB3	168.838	332.784	4.89166	0.0146992	-6.08812	3.6738e-85	2.06484e-83	NC_009175.3	126273085	126289705	+	6384	PLXNB3	GO:0002116;GO:0005515;GO:0007162;GO:0008360;GO:0017154;GO:0017154;GO:0030336;GO:0043087;GO:0050772;GO:1902287;	K06821	4M1X9	T	sp|Q9ULL4|PLXB3_HUMAN Plexin-B3 OS=Homo sapiens OX=9606 GN=PLXNB3 PE=1 SV=2	plexin-B3 isoform X5	GO:0007162//negative regulation of cell adhesion;GO:0008360//regulation of cell shape;GO:0030336//negative regulation of cell migration;GO:0043087//regulation of GTPase activity;GO:0050772//positive regulation of axonogenesis;GO:1902287//semaphorin-plexin signaling pathway involved in axon guidance;	GO:0002116//semaphorin receptor complex;	GO:0005515//protein binding;GO:0017154//semaphorin receptor activity;GO:0017154//semaphorin receptor activity;	ko04360(Axon guidance)
KATNAL2	450.945	58.9069	842.983	14.3104	3.83899	4.50214e-85	2.52324e-83	NC_009151.3	69328918	69407800	+	2322	KATNAL2	GO:0005515;GO:0005524;GO:0016887;GO:0016887;	K07767	3ETMR	O	sp|Q8IYT4|KATL2_HUMAN Katanin p60 ATPase-containing subunit A-like 2 OS=Homo sapiens OX=9606 GN=KATNAL2 PE=1 SV=3	katanin p60 ATPase-containing subunit A-like 2 isoform X7	-	-	GO:0005515//protein binding;GO:0005524//ATP binding;GO:0016887//ATP hydrolysis activity;GO:0016887//ATP hydrolysis activity;	-
STPG4	702.968	122.13	1283.81	10.5118	3.39393	5.1304e-85	2.86723e-83	NC_009158.3	52853602	52909834	+	5070	STPG4	GO:0001939;GO:0001940;GO:0003682;GO:0042393;GO:0042585;GO:0044727;GO:1901537;	-	35BX4	S	sp|Q8N801|STPG4_HUMAN Protein STPG4 OS=Homo sapiens OX=9606 GN=STPG4 PE=1 SV=2	protein STPG4 isoform X3	GO:0044727//DNA demethylation of male pronucleus;GO:1901537//positive regulation of DNA demethylation;	GO:0001939//female pronucleus;GO:0001940//male pronucleus;GO:0042585//germinal vesicle;	GO:0003682//chromatin binding;GO:0042393//histone binding;	-
PDE3A	460.403	855.859	64.9476	0.0758859	-3.72002	5.29829e-85	2.95271e-83	NC_009149.3	48266142	48559220	+	14296	PDE3A	GO:0001556;GO:0004115;GO:0005829;GO:0019933;GO:0019934;GO:0043951;GO:0060282;	K19021	4KY00	G	sp|Q14432|PDE3A_HUMAN cGMP-inhibited 3&apos;,5&apos;-cyclic phosphodiesterase A OS=Homo sapiens OX=9606 GN=PDE3A PE=1 SV=3	cGMP-inhibited 3',5'-cyclic phosphodiesterase A isoform X1	GO:0001556//oocyte maturation;GO:0019933//cAMP-mediated signaling;GO:0019934//cGMP-mediated signaling;GO:0043951//negative regulation of cAMP-mediated signaling;GO:0060282//positive regulation of oocyte development;	GO:0005829//cytosol;	GO:0004115//3',5'-cyclic-AMP phosphodiesterase activity;	ko05032(Morphine addiction);ko04924(Renin secretion);ko04024(cAMP signaling pathway);ko04022(cGMP-PKG signaling pathway);ko00230(Purine metabolism)
RAE1	3277.35	751.166	5803.54	7.72604	2.94973	6.422e-85	3.5689e-83	NC_009165.3	44903561	44924664	+	2089	RAE1	GO:0000972;GO:0003723;GO:0005643;GO:0006405;GO:0043130;	K14298	4IYSS	A	sp|A5GFN6|RAEL1_PIG mRNA export factor OS=Sus scrofa OX=9823 GN=RAE1 PE=3 SV=1	mRNA export factor	GO:0000972//transcription-dependent tethering of RNA polymerase II gene DNA at nuclear periphery;GO:0006405//RNA export from nucleus;	GO:0005643//nuclear pore;	GO:0003723//RNA binding;GO:0043130//ubiquitin binding;	ko05164(Influenza A);ko05014(Amyotrophic lateral sclerosis);ko03013(Nucleocytoplasmic transport)
ARMC4	619.885	97.3815	1142.39	11.7311	3.55226	7.11517e-85	3.94304e-83	NC_009172.3	10274330	10461026	+	4475	ARMC4	GO:0005515;	K24125	4J3ZS	S	sp|Q5T2S8|ODAD2_HUMAN Outer dynein arm-docking complex subunit 2 OS=Homo sapiens OX=9606 GN=ODAD2 PE=1 SV=1	armadillo repeat-containing protein 4 isoform X4	-	-	GO:0005515//protein binding;	-
CCDC70	332.811	34.138	631.484	18.498	4.20929	8.79244e-85	4.85893e-83	NC_009160.3	19316863	19324156	-	1167	CCDC70	-	-	3ERXR	S	sp|Q4R9C9|CCD70_MACFA Coiled-coil domain-containing protein 70 OS=Macaca fascicularis OX=9541 GN=CCDC70 PE=2 SV=1	coiled-coil domain-containing protein 70	-	-	-	-
LOC100057504	1384.72	280.826	2488.6	8.86173	3.14759	9.34185e-85	5.14817e-83	NC_009151.3	22832377	22836964	-	4588	LOC100057504	GO:0004222;GO:0005886;GO:0006508;GO:0007339;GO:0008584;GO:0009897;GO:1990913;	K08607	4J0TR	O	sp|Q60813|ADM1A_MOUSE Disintegrin and metalloproteinase domain-containing protein 1a OS=Mus musculus OX=10090 GN=Adam1a PE=2 SV=3	disintegrin and metalloproteinase domain-containing protein 1a-like	GO:0006508//proteolysis;GO:0007339//binding of sperm to zona pellucida;GO:0008584//male gonad development;	GO:0005886//plasma membrane;GO:0009897//external side of plasma membrane;GO:1990913//sperm head plasma membrane;	GO:0004222//metalloendopeptidase activity;	-
LOC100068789	1287.12	131.607	2442.63	18.5601	4.21413	1.05665e-84	5.8069e-83	NC_009148.3	44080799	44102817	+	1376	LOC100068789	-	-	3EMY2	S	sp|Q32LC2|NBP6L_BOVIN Neuroblastoma breakpoint family member 6-like protein OS=Bos taurus OX=9913 PE=2 SV=1	neuroblastoma breakpoint family member 6-like protein	-	-	-	-
C10H19orf18	298.642	27.3809	569.902	20.8138	4.37947	1.12914e-84	6.18809e-83	NC_009153.3	28035040	28045366	-	1880	C10H19orf18	-	-	3EVJ4	S	sp|Q8NEA5|CS018_HUMAN Uncharacterized protein C19orf18 OS=Homo sapiens OX=9606 GN=C19orf18 PE=1 SV=1	uncharacterized protein C19orf18 homolog isoform X2	-	-	-	-
QRICH2	1346.63	201.201	2492.06	12.3859	3.63063	2.145e-84	1.17229e-82	NC_009154.3	5834378	5868538	+	9727	QRICH2	-	K24298	4IZRW	S	sp|Q9H0J4|QRIC2_HUMAN Glutamine-rich protein 2 OS=Homo sapiens OX=9606 GN=QRICH2 PE=1 SV=1	glutamine-rich protein 2 isoform X2	-	-	-	-
BUB1	1299.53	267.982	2331.09	8.69865	3.12079	6.94847e-84	3.78701e-82	NC_009158.3	14204122	14245790	-	3643	BUB1	GO:0004672;GO:0004672;GO:0005524;GO:0006468;GO:0007094;GO:0051754;	K02178	4J1PV	T	sp|O43683|BUB1_HUMAN Mitotic checkpoint serine/threonine-protein kinase BUB1 OS=Homo sapiens OX=9606 GN=BUB1 PE=1 SV=1	mitotic checkpoint serine/threonine-protein kinase BUB1	GO:0006468//protein phosphorylation;GO:0007094//mitotic spindle assembly checkpoint signaling;GO:0051754//meiotic sister chromatid cohesion, centromeric;	-	GO:0004672//protein kinase activity;GO:0004672//protein kinase activity;GO:0005524//ATP binding;	ko04914(Progesterone-mediated oocyte maturation);ko04114(Oocyte meiosis);ko04110(Cell cycle)
LOC100050390	250.336	19.3478	481.323	24.8774	4.63677	8.34092e-84	4.53343e-82	NC_009151.3	3305934	3314064	-	1298	LOC100050390	GO:0004364;GO:0005737;GO:0006749;	K00799	4J3RV	O	sp|Q9D4P7|GSTT4_MOUSE Glutathione S-transferase theta-4 OS=Mus musculus OX=10090 GN=Gstt4 PE=2 SV=1	glutathione S-transferase theta-4 isoform X2	GO:0006749//glutathione metabolic process;	GO:0005737//cytoplasm;	GO:0004364//glutathione transferase activity;	ko05418(Fluid shear stress and atherosclerosis);ko05225(Hepatocellular carcinoma);ko05208(Chemical carcinogenesis - reactive oxygen species);ko05207(Chemical carcinogenesis - receptor activation);ko05204(Chemical carcinogenesis - DNA adducts);ko05200(Pathways in cancer);ko01524(Platinum drug resistance);ko00983(Drug metabolism - other enzymes);ko00982(Drug metabolism - cytochrome P450);ko00980(Me…
TRIM69	490.81	69.7062	911.913	13.0822	3.70954	9.28131e-84	5.03073e-82	NC_009144.3	145910917	145951751	-	6329	TRIM69	GO:0005515;	K12034	3EQ5P	O	sp|Q86WT6|TRI69_HUMAN E3 ubiquitin-protein ligase TRIM69 OS=Homo sapiens OX=9606 GN=TRIM69 PE=1 SV=2	E3 ubiquitin-protein ligase TRIM69 isoform X5	-	-	GO:0005515//protein binding;	-
MS4A14	449.039	58.4497	839.627	14.365	3.84448	9.3159e-84	5.03568e-82	NC_009155.3	23787716	23812473	+	3228	MS4A14	GO:0005886;GO:0007166;	K22192	3ESBC	S	sp|Q96JA4|M4A14_HUMAN Membrane-spanning 4-domains subfamily A member 14 OS=Homo sapiens OX=9606 GN=MS4A14 PE=1 SV=2	membrane-spanning 4-domains subfamily A member 14	GO:0007166//cell surface receptor signaling pathway;	GO:0005886//plasma membrane;	-	-
NME8	1099.16	136.985	2061.33	15.0478	3.91148	1.18035e-83	6.36295e-82	NC_009147.3	8425307	8475107	+	5913	NME8	-	K19868	3EP81	FO	sp|Q8N427|TXND3_HUMAN Thioredoxin domain-containing protein 3 OS=Homo sapiens OX=9606 GN=NME8 PE=2 SV=2	thioredoxin domain-containing protein 3	-	-	-	-
ROPN1	840.493	87.4726	1593.51	18.2173	4.18724	1.51508e-83	8.14519e-82	NC_009162.3	38163266	38194288	+	1022	ROPN1	-	K25456	3EFHR	S	sp|Q3T064|ROP1_BOVIN Ropporin-1 OS=Bos taurus OX=9913 GN=ROPN1 PE=2 SV=1	ropporin-1A	-	-	-	-
DTX4	243.722	467.01	20.4349	0.0437568	-4.51435	1.90894e-83	1.02348e-81	NC_009155.3	22764728	22798962	+	5919	DTX4	GO:0005654;GO:0007219;GO:0008270;GO:0016567;GO:0061630;	K06058	4MMTB	O	sp|Q9Y2E6|DTX4_HUMAN E3 ubiquitin-protein ligase DTX4 OS=Homo sapiens OX=9606 GN=DTX4 PE=1 SV=2	E3 ubiquitin-protein ligase DTX4 isoform X2	GO:0007219//Notch signaling pathway;GO:0016567//protein ubiquitination;	GO:0005654//nucleoplasm;	GO:0008270//zinc ion binding;GO:0061630//ubiquitin protein ligase activity;	ko04330(Notch signaling pathway)
ACSL5	1802.23	373.864	3230.6	8.64113	3.11122	2.35883e-83	1.26127e-81	NC_009144.3	19312246	19375250	-	3000	ACSL5	GO:0001676;GO:0005739;GO:0005783;GO:0016020;GO:0047676;	K01897	4MCJU	I	sp|O88813|ACSL5_RAT Long-chain-fatty-acid--CoA ligase 5 OS=Rattus norvegicus OX=10116 GN=Acsl5 PE=1 SV=1	long-chain-fatty-acid--CoA ligase 5 isoform X1	GO:0001676//long-chain fatty acid metabolic process;	GO:0005739//mitochondrion;GO:0005783//endoplasmic reticulum;GO:0016020//membrane;	GO:0047676//arachidonate-CoA ligase activity;	ko04920(Adipocytokine signaling pathway);ko04714(Thermogenesis);ko04216(Ferroptosis);ko04146(Peroxisome);ko03320(PPAR signaling pathway);ko00071(Fatty acid degradation);ko00061(Fatty acid biosynthesis)
FATE1	530.728	81.7013	979.755	11.9919	3.58399	2.82809e-83	1.50811e-81	NC_009175.3	124541262	124548683	+	966	FATE1	GO:0005741;GO:0005783;GO:0031625;GO:0043066;GO:0044233;GO:0051562;	-	3EHQW	S	sp|Q969F0|FATE1_HUMAN Fetal and adult testis-expressed transcript protein OS=Homo sapiens OX=9606 GN=FATE1 PE=1 SV=1	fetal and adult testis-expressed transcript protein	GO:0043066//negative regulation of apoptotic process;GO:0051562//negative regulation of mitochondrial calcium ion concentration;	GO:0005741//mitochondrial outer membrane;GO:0005783//endoplasmic reticulum;GO:0044233//mitochondria-associated endoplasmic reticulum membrane;	GO:0031625//ubiquitin protein ligase binding;	-
RETREG1	1377.95	292.141	2463.76	8.43345	3.07612	2.85588e-83	1.51884e-81	NC_009164.3	45149835	45274937	+	4016	RETREG1	GO:0005789;GO:0043524;GO:0061709;	K23880	362YR	S	sp|Q9H6L5|RETR1_HUMAN Reticulophagy regulator 1 OS=Homo sapiens OX=9606 GN=RETREG1 PE=1 SV=1	reticulophagy regulator 1 isoform X3	GO:0043524//negative regulation of neuron apoptotic process;GO:0061709//reticulophagy;	GO:0005789//endoplasmic reticulum membrane;	-	-
C31H6orf118	274.709	23.5065	525.912	22.3731	4.48369	3.48468e-83	1.84828e-81	NC_009174.3	4428461	4448873	+	2733	C31H6orf118	-	-	3EGMT	S	sp|Q5T5N4|CF118_HUMAN Uncharacterized protein C6orf118 OS=Homo sapiens OX=9606 GN=C6orf118 PE=2 SV=1	uncharacterized protein C6orf118 homolog isoform X4	-	-	-	-
TSPAN16	273.655	24.5261	522.784	21.3154	4.41383	3.70787e-83	1.9614e-81	NC_009150.3	50759806	50776283	-	1915	TSPAN16	GO:0016020;GO:0016020;	K17357	4J5J9	S	sp|Q9UKR8|TSN16_HUMAN Tetraspanin-16 OS=Homo sapiens OX=9606 GN=TSPAN16 PE=2 SV=1	tetraspanin-16 isoform X4	-	GO:0016020//membrane;GO:0016020//membrane;	-	-
LOC100062522	1579.67	342.585	2816.76	8.22207	3.0395	6.55945e-83	3.46059e-81	NC_009144.3	120389964	120402756	+	1660	LOC100062522	GO:0005829;GO:0006511;GO:0031593;	-	4KPG5	O	sp|Q2KIS3|UBL7_BOVIN Ubiquitin-like protein 7 OS=Bos taurus OX=9913 GN=UBL7 PE=2 SV=1	uncharacterized protein LOC100062522 isoform X2	GO:0006511//ubiquitin-dependent protein catabolic process;	GO:0005829//cytosol;	GO:0031593//polyubiquitin modification-dependent protein binding;	-
FAM71B	940.962	95.6513	1786.27	18.6748	4.22302	7.3481e-83	3.86635e-81	NC_009157.3	21149729	21152566	+	2036	FAM71B	GO:0005634;	-	4IX94	S	sp|Q8TC56|FA71B_HUMAN Protein FAM71B OS=Homo sapiens OX=9606 GN=FAM71B PE=1 SV=2	protein FAM71B	-	GO:0005634//nucleus;	-	-
ZMYND15	886.475	62.1942	1710.76	27.5067	4.78171	7.55781e-83	3.96614e-81	NC_009154.3	50080227	50085957	-	2860	ZMYND15	GO:0007286;GO:0042826;GO:0045892;	K24081	34ZUP	B	sp|Q9H091|ZMY15_HUMAN Zinc finger MYND domain-containing protein 15 OS=Homo sapiens OX=9606 GN=ZMYND15 PE=2 SV=2	zinc finger MYND domain-containing protein 15 isoform X2	GO:0007286//spermatid development;GO:0045892//negative regulation of transcription, DNA-templated;	-	GO:0042826//histone deacetylase binding;	-
LOC100072143	768.805	138	1399.61	10.1421	3.34229	9.06537e-83	4.74469e-81	NC_009145.3	105780892	105784770	+	1376	LOC100072143	GO:0000278;GO:0005509;GO:0005509;GO:0005813;GO:0005814;GO:0006289;GO:0007099;	K25390	350KH	T	sp|Q8K4K1|CETN4_MOUSE Centrin-4 OS=Mus musculus OX=10090 GN=Cetn4 PE=1 SV=1	LOW QUALITY PROTEIN: centrin-4	GO:0000278//mitotic cell cycle;GO:0006289//nucleotide-excision repair;GO:0007099//centriole replication;	GO:0005813//centrosome;GO:0005814//centriole;	GO:0005509//calcium ion binding;GO:0005509//calcium ion binding;	-
CFAP65	654.802	39.889	1269.72	31.8312	4.99237	9.12756e-83	4.76463e-81	NC_009149.3	8344328	8378366	-	7708	CFAP65	-	K24226	4J03M	S	sp|Q6ZU64|CFA65_HUMAN Cilia- and flagella-associated protein 65 OS=Homo sapiens OX=9606 GN=CFAP65 PE=1 SV=2	cilia- and flagella-associated protein 65 isoform X4	-	-	-	-
SPOCK1	313.194	34.1558	592.232	17.3392	4.11596	1.0905e-82	5.67747e-81	NC_009157.3	38147763	38618573	+	4753	SPOCK1	GO:0005509;GO:0005515;	K08136	363D5	S	sp|Q08629|TICN1_HUMAN Testican-1 OS=Homo sapiens OX=9606 GN=SPOCK1 PE=1 SV=1	testican-1 isoform X1	-	-	GO:0005509//calcium ion binding;GO:0005515//protein binding;	-
LOC100064777	262.161	20.4686	503.854	24.6159	4.62152	1.38551e-82	7.19448e-81	NC_009154.3	15782386	15794939	-	2838	LOC100064777	GO:0005886;GO:0006508;GO:0006508;GO:0008237;GO:0008237;GO:0008241;GO:0008241;	K01283	3EQ6I	E	sp|D0G895|ACE3_MOUSE Angiotensin-converting enzyme-like protein Ace3 OS=Mus musculus OX=10090 GN=Ace3 PE=1 SV=1	LOW QUALITY PROTEIN: angiotensin-converting enzyme-like protein Ace3	GO:0006508//proteolysis;GO:0006508//proteolysis;	GO:0005886//plasma membrane;	GO:0008237//metallopeptidase activity;GO:0008237//metallopeptidase activity;GO:0008241//peptidyl-dipeptidase activity;GO:0008241//peptidyl-dipeptidase activity;	ko05415(Diabetic cardiomyopathy);ko05410(Hypertrophic cardiomyopathy);ko05171(Coronavirus disease - COVID-19);ko05142(Chagas disease);ko04924(Renin secretion);ko04614(Renin-angiotensin system)
ICA1L	2197.73	411.366	3984.09	9.68504	3.27576	1.40786e-82	7.29138e-81	NC_009161.3	77694089	77760475	-	7891	ICA1L	GO:0005794;GO:0019904;GO:0051049;	K19864	3EEYN	TU	sp|Q8NDH6|ICA1L_HUMAN Islet cell autoantigen 1-like protein OS=Homo sapiens OX=9606 GN=ICA1L PE=1 SV=1	islet cell autoantigen 1-like protein isoform X5	GO:0051049//regulation of transport;	GO:0005794//Golgi apparatus;	GO:0019904//protein domain specific binding;	-
LRP2BP	499.649	73.4281	925.869	12.6092	3.6564	1.80551e-82	9.32643e-81	NC_009170.3	24814618	24856174	+	4792	LRP2BP	GO:0005515;	-	4J0FK	MOT	sp|Q9P2M1|LR2BP_HUMAN LRP2-binding protein OS=Homo sapiens OX=9606 GN=LRP2BP PE=1 SV=2	LRP2-binding protein	-	-	GO:0005515//protein binding;	-
FAM170A	257.371	20.6469	494.094	23.9307	4.58079	1.81454e-82	9.34867e-81	NC_009157.3	52973537	52979226	-	1084	FAM170A	GO:0005634;GO:0009566;	-	4KV9Y	S	sp|A1A519|F170A_HUMAN Protein FAM170A OS=Homo sapiens OX=9606 GN=FAM170A PE=2 SV=1	protein FAM170A isoform X2	GO:0009566//fertilization;	GO:0005634//nucleus;	-	-
HHIPL2	267.035	22.5804	511.489	22.652	4.50156	2.30351e-82	1.18371e-80	NC_009173.3	12786608	12810928	-	2927	HHIPL2	-	K25557	4J35N	G	sp|Q6UWX4|HIPL2_HUMAN HHIP-like protein 2 OS=Homo sapiens OX=9606 GN=HHIPL2 PE=1 SV=1	HHIP-like protein 2	-	-	-	-
ZNF831	838.979	155.626	1522.33	9.78196	3.29012	3.45445e-82	1.77054e-80	NC_009165.3	46510613	46602365	+	13391	ZNF831	-	-	3EMRI	S	sp|Q5JPB2|ZN831_HUMAN Zinc finger protein 831 OS=Homo sapiens OX=9606 GN=ZNF831 PE=2 SV=4	zinc finger protein 831 isoform X2	-	-	-	-
IQCD	493.224	74.061	912.388	12.3194	3.62286	5.35729e-82	2.73872e-80	NC_009151.3	21750459	21776876	+	1913	IQCD	GO:0005515;	K24839	4IYFZ	Z	sp|Q17QH9|DRC10_BOVIN Dynein regulatory complex protein 10 OS=Bos taurus OX=9913 GN=IQCD PE=2 SV=1	IQ domain-containing protein D isoform X2	-	-	GO:0005515//protein binding;	-
CMTM2	2916.64	244.823	5588.47	22.8265	4.51264	5.54258e-82	2.82615e-80	NC_009146.3	17876967	17890702	+	1269	CMTM2	GO:0016020;	-	3EEYY	V	sp|Q8TAZ6|CKLF2_HUMAN CKLF-like MARVEL transmembrane domain-containing protein 2 OS=Homo sapiens OX=9606 GN=CMTM2 PE=1 SV=1	CKLF-like MARVEL transmembrane domain-containing protein 2 isoform X2	-	GO:0016020//membrane;	-	-
FAP	367.974	687.509	48.4394	0.0704564	-3.82713	6.15985e-82	3.13281e-80	NC_009161.3	42577256	42651272	-	3061	FAP	GO:0004252;GO:0006508;GO:0008239;	K08674	4J51F	O	sp|A5D7B7|SEPR_BOVIN Prolyl endopeptidase FAP OS=Bos taurus OX=9913 GN=FAP PE=1 SV=1	prolyl endopeptidase FAP isoform X4	GO:0006508//proteolysis;	-	GO:0004252//serine-type endopeptidase activity;GO:0008239//dipeptidyl-peptidase activity;	-
LOC100067485	374.876	47.6562	702.095	14.7325	3.88093	9.41938e-82	4.77828e-80	NC_009153.3	20608065	20612027	+	2112	LOC100067485	GO:0004252;GO:0006508;GO:0022617;GO:0097186;	K08666	3EQWI	O	sp|Q9Y5K2|KLK4_HUMAN Kallikrein-4 OS=Homo sapiens OX=9606 GN=KLK4 PE=1 SV=2	kallikrein-4 isoform X3	GO:0006508//proteolysis;GO:0022617//extracellular matrix disassembly;GO:0097186//amelogenesis;	-	GO:0004252//serine-type endopeptidase activity;	-
DNAH6	2695.69	293.286	5098.09	17.3827	4.11958	1.33965e-81	6.77841e-80	NC_009158.3	20224069	20481380	-	13148	DNAH6	GO:0005524;GO:0007018;GO:0007018;GO:0008569;GO:0008569;GO:0016887;GO:0030286;GO:0030286;GO:0045505;GO:0051959;	K10408	3EEF9	Z	sp|Q9C0G6|DYH6_HUMAN Dynein axonemal heavy chain 6 OS=Homo sapiens OX=9606 GN=DNAH6 PE=2 SV=3	dynein heavy chain 6, axonemal isoform X4	GO:0007018//microtubule-based movement;GO:0007018//microtubule-based movement;	GO:0030286//dynein complex;GO:0030286//dynein complex;	GO:0005524//ATP binding;GO:0008569//minus-end-directed microtubule motor activity;GO:0008569//minus-end-directed microtubule motor activity;GO:0016887//ATP hydrolysis activity;GO:0045505//dynein intermediate chain binding;GO:0051959//dynein light intermediate chain binding;	ko05022(Pathways of neurodegeneration - multiple diseases);ko05016(Huntington disease);ko05014(Amyotrophic lateral sclerosis)
LOC100069004	303.205	26.2603	580.151	22.0923	4.46547	1.43553e-81	7.24503e-80	NC_009165.3	24995319	25010956	+	1209	LOC100069004	GO:0008289;	K25375	3EPBP	S	sp|Q9BQP9|BPIA3_HUMAN BPI fold-containing family A member 3 OS=Homo sapiens OX=9606 GN=BPIFA3 PE=2 SV=3	BPI fold-containing family A member 3 isoform X3	-	-	GO:0008289//lipid binding;	-
VAT1L	348.92	653.232	44.6078	0.0682878	-3.87223	1.79288e-81	9.02551e-80	NC_009146.3	26858854	27000832	+	3865	VAT1L	GO:0008270;GO:0016491;	-	35ZB1	C	sp|Q9HCJ6|VAT1L_HUMAN Synaptic vesicle membrane protein VAT-1 homolog-like OS=Homo sapiens OX=9606 GN=VAT1L PE=1 SV=2	synaptic vesicle membrane protein VAT-1 homolog-like	-	-	GO:0008270//zinc ion binding;GO:0016491//oxidoreductase activity;	-
CORO2A	620.762	104.855	1136.67	10.8404	3.43834	2.08781e-81	1.04836e-79	NC_009168.3	5084056	5136986	-	4650	CORO2A	GO:0007015;GO:0051015;	K13887	4J1UV	Z	sp|Q92828|COR2A_HUMAN Coronin-2A OS=Homo sapiens OX=9606 GN=CORO2A PE=1 SV=2	coronin-2A	GO:0007015//actin filament organization;	-	GO:0051015//actin filament binding;	-
HMGCS2	288.821	23.6107	554.031	23.4652	4.55245	2.17201e-81	1.08788e-79	NC_009148.3	46448177	46468131	+	2964	HMGCS2	GO:0004421;GO:0004421;GO:0005739;GO:0006084;GO:0006084;GO:0010142;GO:0010142;	K01641	3ES46	I	sp|P54868|HMCS2_HUMAN Hydroxymethylglutaryl-CoA synthase, mitochondrial OS=Homo sapiens OX=9606 GN=HMGCS2 PE=1 SV=1	hydroxymethylglutaryl-CoA synthase, mitochondrial	GO:0006084//acetyl-CoA metabolic process;GO:0006084//acetyl-CoA metabolic process;GO:0010142//farnesyl diphosphate biosynthetic process, mevalonate pathway;GO:0010142//farnesyl diphosphate biosynthetic process, mevalonate pathway;	GO:0005739//mitochondrion;	GO:0004421//hydroxymethylglutaryl-CoA synthase activity;GO:0004421//hydroxymethylglutaryl-CoA synthase activity;	ko03320(PPAR signaling pathway);ko00900(Terpenoid backbone biosynthesis);ko00650(Butanoate metabolism);ko00280(Valine, leucine and isoleucine degradation)
BIN2	1311.87	282.455	2341.29	8.28906	3.05121	2.53253e-81	1.26524e-79	NC_009149.3	69507608	69537962	-	2681	BIN2	GO:0001891;GO:0002102;GO:0005515;GO:0005543;GO:0005737;GO:0005886;GO:0006911;GO:0071800;GO:0097320;	K20119	3ERE0	U	sp|Q9UBW5|BIN2_HUMAN Bridging integrator 2 OS=Homo sapiens OX=9606 GN=BIN2 PE=1 SV=3	bridging integrator 2 isoform X2	GO:0006911//phagocytosis, engulfment;GO:0071800//podosome assembly;GO:0097320//plasma membrane tubulation;	GO:0001891//phagocytic cup;GO:0002102//podosome;GO:0005737//cytoplasm;GO:0005886//plasma membrane;	GO:0005515//protein binding;GO:0005543//phospholipid binding;	-
RPL14	3695.08	6470.26	919.906	0.142175	-2.81426	4.30349e-81	2.14459e-79	NC_009159.3	46755255	46758352	-	920	RPL14	GO:0003723;GO:0003735;GO:0003735;GO:0005840;GO:0006412;GO:0022625;GO:0042273;	K02875	4MEHE	J	sp|P50914|RL14_HUMAN 60S ribosomal protein L14 OS=Homo sapiens OX=9606 GN=RPL14 PE=1 SV=4	60S ribosomal protein L14	GO:0006412//translation;GO:0042273//ribosomal large subunit biogenesis;	GO:0005840//ribosome;GO:0022625//cytosolic large ribosomal subunit;	GO:0003723//RNA binding;GO:0003735//structural constituent of ribosome;GO:0003735//structural constituent of ribosome;	ko05171(Coronavirus disease - COVID-19);ko03010(Ribosome)
PLA2G12A	2357.73	558.859	4156.61	7.43768	2.89485	5.61139e-81	2.78934e-79	NC_009145.3	116504315	116521350	+	3499	PLA2G12A	GO:0004623;GO:0004623;GO:0005509;GO:0005509;GO:0005576;GO:0005576;GO:0006644;GO:0016042;GO:0016042;GO:0050482;	K01047	4IX5X	S	sp|Q9BZM1|PG12A_HUMAN Group XIIA secretory phospholipase A2 OS=Homo sapiens OX=9606 GN=PLA2G12A PE=1 SV=1	group XIIA secretory phospholipase A2	GO:0006644//phospholipid metabolic process;GO:0016042//lipid catabolic process;GO:0016042//lipid catabolic process;GO:0050482//arachidonic acid secretion;	GO:0005576//extracellular region;GO:0005576//extracellular region;	GO:0004623//phospholipase A2 activity;GO:0004623//phospholipase A2 activity;GO:0005509//calcium ion binding;GO:0005509//calcium ion binding;	ko04975(Fat digestion and absorption);ko04972(Pancreatic secretion);ko04270(Vascular smooth muscle contraction);ko04014(Ras signaling pathway);ko00592(alpha-Linolenic acid metabolism);ko00591(Linoleic acid metabolism);ko00590(Arachidonic acid metabolism);ko00565(Ether lipid metabolism);ko00564(Glycerophospholipid metabolism)
LOC100057920	561.598	1035.72	87.4804	0.0844637	-3.56553	5.83903e-81	2.89522e-79	NC_009163.3	31978840	31982338	-	1751	LOC100057920	GO:0001916;GO:0002476;GO:0002486;GO:0005102;GO:0005615;GO:0006955;GO:0009897;GO:0042605;	K06751	4J32U	S	sp|P30387|1C04_GORGO Class I histocompatibility antigen, Gogo-C*0203 alpha chain OS=Gorilla gorilla gorilla OX=9595 PE=2 SV=1	HLA class I histocompatibility antigen, alpha chain G isoform X1	GO:0001916//positive regulation of T cell mediated cytotoxicity;GO:0002476//antigen processing and presentation of endogenous peptide antigen via MHC class Ib;GO:0002486//antigen processing and presentation of endogenous peptide antigen via MHC class I via ER pathway, TAP-independent;GO:0006955//immune response;	GO:0005615//extracellular space;GO:0009897//external side of plasma membrane;	GO:0005102//signaling receptor binding;GO:0042605//peptide antigen binding;	ko05416(Viral myocarditis);ko05332(Graft-versus-host disease);ko05330(Allograft rejection);ko05320(Autoimmune thyroid disease);ko05203(Viral carcinogenesis);ko05170(Human immunodeficiency virus 1 infection);ko05169(Epstein-Barr virus infection);ko05168(Herpes simplex virus 1 infection);ko05167(Kaposi sarcoma-associated herpesvirus infection);ko05166(Human T-cell leukemia virus 1 infection);ko0516…
LOC100051500	1305.17	107.511	2502.82	23.2797	4.541	5.9554e-81	2.94554e-79	NC_009147.3	95115627	95122222	-	1143	LOC100051500	GO:0004252;GO:0006508;	-	3EHVH	E	sp|Q8IYP2|PRS58_HUMAN Serine protease 58 OS=Homo sapiens OX=9606 GN=PRSS58 PE=2 SV=1	serine protease 58	GO:0006508//proteolysis;	-	GO:0004252//serine-type endopeptidase activity;	-
SPATC1	184.535	9.15871	359.912	39.2972	5.29636	6.02244e-81	2.97127e-79	NC_009152.3	84797434	84828046	+	12884	SPATC1	-	-	3EJMI	S	sp|Q76KD6|SPERI_HUMAN Speriolin OS=Homo sapiens OX=9606 GN=SPATC1 PE=2 SV=2	speriolin isoform X4	-	-	-	-
LOC102147407	283.619	27.5095	539.729	19.6198	4.29424	7.94635e-81	3.91071e-79	NC_009154.3	50680427	50682666	+	1321	LOC102147407	GO:0004864;GO:0004864;GO:0009966;GO:0009966;GO:0043666;GO:0043666;	-	4IZD8	OT	sp|Q3SZX2|IPP2_BOVIN Protein phosphatase inhibitor 2 OS=Bos taurus OX=9913 GN=PPP1R2 PE=2 SV=1	keratin, type I cytoskeletal 9	GO:0009966//regulation of signal transduction;GO:0009966//regulation of signal transduction;GO:0043666//regulation of phosphoprotein phosphatase activity;GO:0043666//regulation of phosphoprotein phosphatase activity;	-	GO:0004864//protein phosphatase inhibitor activity;GO:0004864//protein phosphatase inhibitor activity;	-
FANCD2	2304.1	466.326	4141.87	8.88191	3.15087	8.71596e-81	4.27882e-79	NC_009159.3	8311646	8359282	-	5100	FANCD2	GO:0000793;GO:0005634;GO:0007129;GO:0031573;GO:0036297;GO:0070182;GO:1990918;	K10891	3ETWZ	S	sp|Q9BXW9|FACD2_HUMAN Fanconi anemia group D2 protein OS=Homo sapiens OX=9606 GN=FANCD2 PE=1 SV=2	Fanconi anemia group D2 protein isoform X3	GO:0007129//homologous chromosome pairing at meiosis;GO:0031573//mitotic intra-S DNA damage checkpoint signaling;GO:0036297//interstrand cross-link repair;GO:1990918//double-strand break repair involved in meiotic recombination;	GO:0000793//condensed chromosome;GO:0005634//nucleus;	GO:0070182//DNA polymerase binding;	ko03460(Fanconi anemia pathway)
POLR3C	1741.95	391.022	3092.88	7.90972	2.98363	9.96686e-81	4.8808e-79	NC_009148.3	44557061	44570861	-	2305	POLR3C	GO:0003697;GO:0005666;GO:0006351;	K03023	4IY92	K	sp|Q2TBL4|RPC3_BOVIN DNA-directed RNA polymerase III subunit RPC3 OS=Bos taurus OX=9913 GN=POLR3C PE=2 SV=1	DNA-directed RNA polymerase III subunit RPC3 isoform X2	GO:0006351//transcription, DNA-templated;	GO:0005666//RNA polymerase III complex;	GO:0003697//single-stranded DNA binding;	ko04623(Cytosolic DNA-sensing pathway);ko03020(RNA polymerase)
NUPL2	897.742	176.358	1619.13	9.1809	3.19864	1.28963e-80	6.29976e-79	NC_009147.3	54964054	54978920	+	2678	NUPL2	GO:0005049;GO:0005635;GO:0046872;	K14321	4IWJD	S	sp|Q5RB98|NUP42_PONAB Nucleoporin NUP42 OS=Pongo abelii OX=9601 GN=NUP42 PE=2 SV=1	nucleoporin-like protein 2	-	GO:0005635//nuclear envelope;	GO:0005049//nuclear export signal receptor activity;GO:0046872//metal ion binding;	ko03013(Nucleocytoplasmic transport)
B4GALNT1	642.901	79.0506	1206.75	15.2655	3.93221	1.3493e-80	6.57502e-79	NC_009149.3	76120096	76127838	-	3163	B4GALNT1	GO:0000139;GO:0001574;GO:0016758;GO:0030259;	K00725	3EF22	G	sp|Q00973|B4GN1_HUMAN Beta-1,4 N-acetylgalactosaminyltransferase 1 OS=Homo sapiens OX=9606 GN=B4GALNT1 PE=1 SV=2	beta-1,4 N-acetylgalactosaminyltransferase 1	GO:0001574//ganglioside biosynthetic process;GO:0030259//lipid glycosylation;	GO:0000139//Golgi membrane;	GO:0016758//hexosyltransferase activity;	ko00604(Glycosphingolipid biosynthesis - ganglio series)
PDCL2	363.329	44.9614	681.696	15.1618	3.92237	1.53069e-80	7.44056e-79	NC_009146.3	78860056	78900510	+	1013	PDCL2	GO:0005737;GO:0006457;	-	3ER99	T	sp|Q32LN3|PDCL2_BOVIN Phosducin-like protein 2 OS=Bos taurus OX=9913 GN=PDCL2 PE=2 SV=1	phosducin-like protein 2 isoform X2	GO:0006457//protein folding;	GO:0005737//cytoplasm;	-	-
MROH9	289.286	28.5805	549.991	19.2435	4.2663	1.77683e-80	8.61588e-79	NC_009148.3	7177515	7260522	+	3176	MROH9	GO:0005737;	-	3EKN1	S	sp|Q5TGP6|MROH9_HUMAN Maestro heat-like repeat-containing protein family member 9 OS=Homo sapiens OX=9606 GN=MROH9 PE=2 SV=1	maestro heat-like repeat-containing protein family member 9 isoform X2	-	GO:0005737//cytoplasm;	-	-
GPR55	315.187	21.3899	608.984	28.4706	4.8314	1.78353e-80	8.62724e-79	NC_009149.3	18188761	18243952	-	5323	GPR55	GO:0004930;GO:0004930;GO:0007200;GO:0016020;GO:0035025;	K08413	3ES0G	T	sp|Q9Y2T6|GPR55_HUMAN G-protein coupled receptor 55 OS=Homo sapiens OX=9606 GN=GPR55 PE=1 SV=2	G-protein coupled receptor 55 isoform X2	GO:0007200//phospholipase C-activating G protein-coupled receptor signaling pathway;GO:0035025//positive regulation of Rho protein signal transduction;	GO:0016020//membrane;	GO:0004930//G protein-coupled receptor activity;GO:0004930//G protein-coupled receptor activity;	-
LAMA2	8032.76	13959	2106.54	0.150909	-2.72825	1.80872e-80	8.72772e-79	NC_009153.3	76675674	77216142	+	11411	LAMA2	GO:0005102;GO:0005201;GO:0005604;GO:0007155;GO:0007411;GO:0030155;GO:0030334;GO:0045995;	K05637	3ERXB	W	sp|P24043|LAMA2_HUMAN Laminin subunit alpha-2 OS=Homo sapiens OX=9606 GN=LAMA2 PE=1 SV=4	laminin subunit alpha-2 isoform X4	GO:0007155//cell adhesion;GO:0007411//axon guidance;GO:0030155//regulation of cell adhesion;GO:0030334//regulation of cell migration;GO:0045995//regulation of embryonic development;	GO:0005604//basement membrane;	GO:0005102//signaling receptor binding;GO:0005201//extracellular matrix structural constituent;	ko05416(Viral myocarditis);ko05414(Dilated cardiomyopathy);ko05412(Arrhythmogenic right ventricular cardiomyopathy);ko05410(Hypertrophic cardiomyopathy);ko05222(Small cell lung cancer);ko05200(Pathways in cancer);ko05165(Human papillomavirus infection);ko05146(Amoebiasis);ko05145(Toxoplasmosis);ko04512(ECM-receptor interaction);ko04510(Focal adhesion);ko04151(PI3K-Akt signaling pathway)
CCDC7	1382.22	240.477	2523.97	10.4957	3.39172	2.83784e-80	1.36603e-78	NC_009172.3	6127216	6591224	-	6907	CCDC7	-	-	4JBC2	S	sp|Q96M83|CCDC7_HUMAN Coiled-coil domain-containing protein 7 OS=Homo sapiens OX=9606 GN=CCDC7 PE=1 SV=3	coiled-coil domain-containing protein 7 isoform X10	-	-	-	-
DNAJC5B	953.281	107.411	1799.15	16.7501	4.0661	3.61407e-80	1.73546e-78	NC_009152.3	19673389	19761938	-	2512	DNAJC5B	-	K09525	3EJ3P	O	sp|D2H417|DNJ5B_AILME DnaJ homolog subfamily C member 5B OS=Ailuropoda melanoleuca OX=9646 GN=DNAJC5B PE=3 SV=1	dnaJ homolog subfamily C member 5B isoform X3	-	-	-	ko04141(Protein processing in endoplasmic reticulum)
TSSK3	280.206	28.3584	532.053	18.7618	4.22972	3.78257e-80	1.81197e-78	NC_009145.3	24465219	24466856	-	907	TSSK3	GO:0000226;GO:0004674;GO:0004674;GO:0005524;GO:0005737;GO:0006468;GO:0035556;GO:0050321;	K08811	4MGEX	T	sp|Q9D2E1|TSSK3_MOUSE Testis-specific serine/threonine-protein kinase 3 OS=Mus musculus OX=10090 GN=Tssk3 PE=2 SV=1	testis-specific serine/threonine-protein kinase 3	GO:0000226//microtubule cytoskeleton organization;GO:0006468//protein phosphorylation;GO:0035556//intracellular signal transduction;	GO:0005737//cytoplasm;	GO:0004674//protein serine/threonine kinase activity;GO:0004674//protein serine/threonine kinase activity;GO:0005524//ATP binding;GO:0050321//tau-protein kinase activity;	-
DQB_1	114.393	228.786	0	0	-Inf	7.95684e-80	3.80237e-78	NC_009163.3	33941919	33956182	-	1256	DQB	-	K06752	-	-	-	MHC class II DQ-beta chain isoform X1	-	-	-	ko05416(Viral myocarditis);ko05332(Graft-versus-host disease);ko05330(Allograft rejection);ko05323(Rheumatoid arthritis);ko05322(Systemic lupus erythematosus);ko05321(Inflammatory bowel disease);ko05320(Autoimmune thyroid disease);ko05310(Asthma);ko05169(Epstein-Barr virus infection);ko05168(Herpes simplex virus 1 infection);ko05166(Human T-cell leukemia virus 1 infection);ko05164(Influenza A);ko…
VWA3A	344.34	44.2706	644.409	14.5562	3.86356	8.13865e-80	3.87988e-78	NC_009156.3	27523046	27579985	+	5515	VWA3A	-	K24509	3EUVN	S	sp|A6NCI4|VWA3A_HUMAN von Willebrand factor A domain-containing protein 3A OS=Homo sapiens OX=9606 GN=VWA3A PE=2 SV=3	von Willebrand factor A domain-containing protein 3A isoform X7	-	-	-	-
STRIP2	1395.91	307.099	2484.72	8.09094	3.01631	1.16409e-79	5.53616e-78	NC_009147.3	84310351	84354012	+	4803	STRIP2	GO:0005829;GO:0007010;	-	4MYD2	S	sp|Q9ULQ0|STRP2_HUMAN Striatin-interacting protein 2 OS=Homo sapiens OX=9606 GN=STRIP2 PE=1 SV=2	striatin-interacting protein 2 isoform X2	GO:0007010//cytoskeleton organization;	GO:0005829//cytosol;	-	-
PPP3R2	1931.82	154.234	3709.41	24.0505	4.588	1.51809e-79	7.20238e-78	NC_009168.3	7972495	7973499	-	1005	PPP3R2	GO:0005509;GO:0005509;GO:0008597;	K06268	35BG5	T	sp|Q96LZ3|CANB2_HUMAN Calcineurin subunit B type 2 OS=Homo sapiens OX=9606 GN=PPP3R2 PE=1 SV=3	calcineurin subunit B type 2	-	-	GO:0005509//calcium ion binding;GO:0005509//calcium ion binding;GO:0008597//calcium-dependent protein serine/threonine phosphatase regulator activity;	ko05417(Lipid and atherosclerosis);ko05235(PD-L1 expression and PD-1 checkpoint pathway in cancer);ko05170(Human immunodeficiency virus 1 infection);ko05167(Kaposi sarcoma-associated herpesvirus infection);ko05166(Human T-cell leukemia virus 1 infection);ko05163(Human cytomegalovirus infection);ko05152(Tuberculosis);ko05031(Amphetamine addiction);ko05022(Pathways of neurodegeneration - multiple d…
GPRC5A	239.265	19.8628	458.668	23.0918	4.52931	1.59038e-79	7.52727e-78	NC_009149.3	41762004	41800290	+	2477	GPRC5A	GO:0004930;GO:0005886;GO:0007186;GO:0030295;GO:0043231;GO:0043235;GO:0070062;	K08468	34U82	S	sp|Q8NFJ5|RAI3_HUMAN Retinoic acid-induced protein 3 OS=Homo sapiens OX=9606 GN=GPRC5A PE=1 SV=2	retinoic acid-induced protein 3	GO:0007186//G protein-coupled receptor signaling pathway;	GO:0005886//plasma membrane;GO:0043231//intracellular membrane-bounded organelle;GO:0043235//receptor complex;GO:0070062//extracellular exosome;	GO:0004930//G protein-coupled receptor activity;GO:0030295//protein kinase activator activity;	-
ASB5	2043.81	473.529	3614.09	7.63226	2.93211	2.04336e-79	9.64816e-78	NC_009170.3	32387233	32450958	+	3049	ASB5	GO:0005515;GO:0016567;GO:0035556;GO:0045732;	K10327	3EQJP	S	sp|Q862Z2|ASB5_RABIT Ankyrin repeat and SOCS box protein 5 OS=Oryctolagus cuniculus OX=9986 GN=ASB5 PE=2 SV=1	ankyrin repeat and SOCS box protein 5 isoform X1	GO:0016567//protein ubiquitination;GO:0035556//intracellular signal transduction;GO:0045732//positive regulation of protein catabolic process;	-	GO:0005515//protein binding;	-
ADAMTS1	758.048	1361.43	154.661	0.113601	-3.13795	2.32773e-79	1.09647e-77	NC_009169.3	25035160	25044161	-	4525	ADAMTS1	GO:0004222;GO:0004222;GO:0006508;GO:0008270;GO:0030198;GO:0030198;GO:0031012;GO:0031012;	K08617	4IVQM	O	sp|P97857|ATS1_MOUSE A disintegrin and metalloproteinase with thrombospondin motifs 1 OS=Mus musculus OX=10090 GN=Adamts1 PE=1 SV=4	A disintegrin and metalloproteinase with thrombospondin motifs 1	GO:0006508//proteolysis;GO:0030198//extracellular matrix organization;GO:0030198//extracellular matrix organization;	GO:0031012//extracellular matrix;GO:0031012//extracellular matrix;	GO:0004222//metalloendopeptidase activity;GO:0004222//metalloendopeptidase activity;GO:0008270//zinc ion binding;	-
SLC37A1	965.262	199.263	1731.26	8.68835	3.11908	2.78379e-79	1.30818e-77	NC_009169.3	39279133	39359062	+	3806	SLC37A1	GO:0005789;GO:0015760;GO:0035435;GO:0061513;GO:0061513;	K13783	4MV1S	P	sp|P57057|G6PT2_HUMAN Glucose-6-phosphate exchanger SLC37A1 OS=Homo sapiens OX=9606 GN=SLC37A1 PE=2 SV=2	glucose-6-phosphate exchanger SLC37A1 isoform X3	GO:0015760//glucose-6-phosphate transport;GO:0035435//phosphate ion transmembrane transport;	GO:0005789//endoplasmic reticulum membrane;	GO:0061513//glucose 6-phosphate:inorganic phosphate antiporter activity;GO:0061513//glucose 6-phosphate:inorganic phosphate antiporter activity;	-
LOC100052724	881.325	178.433	1584.22	8.87848	3.15031	3.82325e-79	1.7924e-77	NC_009151.3	2441666	2497997	+	3461	LOC100052724	GO:0005412;GO:0005886;GO:0006814;GO:0055085;	K14158	3ESSG	P	sp|P53791|SC5A1_SHEEP Sodium/glucose cotransporter 1 OS=Ovis aries OX=9940 GN=SLC5A1 PE=2 SV=1	sodium/glucose cotransporter 1 isoform X7	GO:0006814//sodium ion transport;GO:0055085//transmembrane transport;	GO:0005886//plasma membrane;	GO:0005412//glucose:sodium symporter activity;	ko04978(Mineral absorption);ko04976(Bile secretion);ko04973(Carbohydrate digestion and absorption)
PDGFRB	2387.78	4179.87	595.696	0.142515	-2.81081	4.3866e-79	2.05164e-77	NC_009157.3	27152923	27190587	+	5786	PDGFRB	GO:0001525;GO:0005019;GO:0005019;GO:0005524;GO:0006468;GO:0007275;GO:0014911;GO:0033674;GO:0043235;GO:0048008;GO:0048407;GO:0060326;	K05089	3EEY9	T	sp|Q6QNF3|PGFRB_CANLF Platelet-derived growth factor receptor beta OS=Canis lupus familiaris OX=9615 GN=PDGFRB PE=2 SV=1	platelet-derived growth factor receptor beta isoform X3	GO:0001525//angiogenesis;GO:0006468//protein phosphorylation;GO:0007275//multicellular organism development;GO:0014911//positive regulation of smooth muscle cell migration;GO:0033674//positive regulation of kinase activity;GO:0048008//platelet-derived growth factor receptor signaling pathway;GO:0060326//cell chemotaxis;	GO:0043235//receptor complex;	GO:0005019//platelet-derived growth factor beta-receptor activity;GO:0005019//platelet-derived growth factor beta-receptor activity;GO:0005524//ATP binding;GO:0048407//platelet-derived growth factor binding;	ko05231(Choline metabolism in cancer);ko05230(Central carbon metabolism in cancer);ko05218(Melanoma);ko05215(Prostate cancer);ko05214(Glioma);ko05206(MicroRNAs in cancer);ko05200(Pathways in cancer);ko05165(Human papillomavirus infection);ko04810(Regulation of actin cytoskeleton);ko04630(JAK-STAT signaling pathway);ko04540(Gap junction);ko04510(Focal adhesion);ko04151(PI3K-Akt signaling pathway);…
MXRA5	1609.98	2832.83	387.134	0.13666	-2.87134	6.79698e-79	3.17149e-77	NC_009175.3	1511213	1541902	-	12519	MXRA5	GO:0005515;GO:0005576;	K24400	3EJH0	T	sp|Q9NR99|MXRA5_HUMAN Matrix-remodeling-associated protein 5 OS=Homo sapiens OX=9606 GN=MXRA5 PE=1 SV=3	matrix-remodeling-associated protein 5 isoform X1	-	GO:0005576//extracellular region;	GO:0005515//protein binding;	-
TEX30	779.397	149.471	1409.32	9.42876	3.23707	7.66215e-79	3.56678e-77	NC_009160.3	71229115	71236004	-	1456	TEX30	-	-	354HZ	S	sp|Q5JUR7|TEX30_HUMAN Testis-expressed protein 30 OS=Homo sapiens OX=9606 GN=TEX30 PE=2 SV=1	testis-expressed protein 30	-	-	-	-
AKAP1	3734.24	947.649	6520.84	6.88107	2.78263	1.04907e-78	4.87201e-77	NC_009154.3	31803509	31839672	+	6958	AKAP1	GO:0003723;	K16518	35EIS	T	sp|Q92667|AKAP1_HUMAN A-kinase anchor protein 1, mitochondrial OS=Homo sapiens OX=9606 GN=AKAP1 PE=1 SV=1	A-kinase anchor protein 1, mitochondrial isoform X2	-	-	GO:0003723//RNA binding;	-
FBXO15	589.943	103.665	1076.22	10.3817	3.37598	1.10208e-78	5.10621e-77	NC_009151.3	92042694	92115526	-	5570	FBXO15	GO:0005515;	K10298	3EMHW	S	sp|Q8NCQ5|FBX15_HUMAN F-box only protein 15 OS=Homo sapiens OX=9606 GN=FBXO15 PE=1 SV=2	F-box only protein 15 isoform X6	-	-	GO:0005515//protein binding;	-
STK33	1294.81	284.927	2304.7	8.08875	3.01592	1.11761e-78	5.16609e-77	NC_009150.3	80062806	80184082	-	3505	STK33	GO:0004674;GO:0005524;GO:0005634;GO:0005737;GO:0006468;GO:0044773;	K08813	4J7WN	T	sp|Q9BYT3|STK33_HUMAN Serine/threonine-protein kinase 33 OS=Homo sapiens OX=9606 GN=STK33 PE=1 SV=1	serine/threonine-protein kinase 33 isoform X3	GO:0006468//protein phosphorylation;GO:0044773//mitotic DNA damage checkpoint signaling;	GO:0005634//nucleus;GO:0005737//cytoplasm;	GO:0004674//protein serine/threonine kinase activity;GO:0005524//ATP binding;	-
DPYSL5	1580.52	368.836	2792.2	7.57031	2.92035	1.18167e-78	5.44944e-77	NC_009158.3	70266698	70358386	-	5126	DPYSL5	GO:0005737;GO:0005829;GO:0016812;	K07529	4MGP1	F	sp|Q9BPU6|DPYL5_HUMAN Dihydropyrimidinase-related protein 5 OS=Homo sapiens OX=9606 GN=DPYSL5 PE=1 SV=1	dihydropyrimidinase-related protein 5	-	GO:0005737//cytoplasm;GO:0005829//cytosol;	GO:0016812//hydrolase activity, acting on carbon-nitrogen (but not peptide) bonds, in cyclic amides;	ko04360(Axon guidance)
LOC100065936	304.574	33.7346	575.414	17.0571	4.0923	1.55698e-78	7.16355e-77	NC_009153.3	21560433	21579557	-	2505	LOC100065936	GO:0005975;GO:0005975;GO:0016757;GO:0016757;	K07968	3EP4Z	G	sp|Q80WN8|B4GT3_CRIGR Beta-1,4-galactosyltransferase 3 OS=Cricetulus griseus OX=10029 GN=B4GALT3 PE=2 SV=1	beta-1,4-galactosyltransferase 3 isoform X2	GO:0005975//carbohydrate metabolic process;GO:0005975//carbohydrate metabolic process;	-	GO:0016757//glycosyltransferase activity;GO:0016757//glycosyltransferase activity;	ko00601(Glycosphingolipid biosynthesis - lacto and neolacto series);ko00533(Glycosaminoglycan biosynthesis - keratan sulfate);ko00515(Mannose type O-glycan biosynthesis);ko00514(Other types of O-glycan biosynthesis);ko00513(Various types of N-glycan biosynthesis);ko00510(N-Glycan biosynthesis)
SMG9	1419.42	322.824	2516.01	7.79376	2.96232	1.84075e-78	8.44952e-77	NC_009153.3	14854399	14873500	-	2683	SMG9	GO:0000184;	K18735	4Q7AN	S	sp|Q2YDD2|SMG9_BOVIN Protein SMG9 OS=Bos taurus OX=9913 GN=SMG9 PE=2 SV=1	protein SMG9	GO:0000184//nuclear-transcribed mRNA catabolic process, nonsense-mediated decay;	-	-	-
MFHAS1	364.011	676.396	51.6252	0.0763238	-3.71172	3.40328e-78	1.55858e-76	NC_009170.3	15677886	15773053	+	6238	MFHAS1	GO:0005515;	-	4J4Q3	S	sp|Q3V1N1|MFHA1_MOUSE Malignant fibrous histiocytoma-amplified sequence 1 homolog OS=Mus musculus OX=10090 GN=Mfhas1 PE=1 SV=2	malignant fibrous histiocytoma-amplified sequence 1 isoform X3	-	-	GO:0005515//protein binding;	-
PPP2R2B	325.875	38.9219	612.828	15.7451	3.97683	3.8082e-78	1.73998e-76	NC_009157.3	30073885	30509649	+	9316	PPP2R2B	GO:0000159;GO:0000159;GO:0005515;GO:0005829;GO:0019888;GO:0019888;GO:0070262;	K04354	35MW4	T	sp|Q5E9Q7|2ABB_BOVIN Serine/threonine-protein phosphatase 2A 55 kDa regulatory subunit B beta isoform OS=Bos taurus OX=9913 GN=PPP2R2B PE=2 SV=1	serine/threonine-protein phosphatase 2A 55 kDa regulatory subunit B beta isoform isoform X8	GO:0070262//peptidyl-serine dephosphorylation;	GO:0000159//protein phosphatase type 2A complex;GO:0000159//protein phosphatase type 2A complex;GO:0005829//cytosol;	GO:0005515//protein binding;GO:0019888//protein phosphatase regulator activity;GO:0019888//protein phosphatase regulator activity;	ko05165(Human papillomavirus infection);ko05160(Hepatitis C);ko05142(Chagas disease);ko04728(Dopaminergic synapse);ko04530(Tight junction);ko04390(Hippo signaling pathway);ko04261(Adrenergic signaling in cardiomyocytes);ko04152(AMPK signaling pathway);ko04151(PI3K-Akt signaling pathway);ko04071(Sphingolipid signaling pathway);ko03015(mRNA surveillance pathway)
LRRC8B	2193.34	314.98	4071.7	12.9269	3.6923	4.28438e-78	1.95305e-76	NC_009148.3	71633412	71699660	-	6398	LRRC8B	GO:0005515;	K22038	3EQCG	S	sp|Q6P9F7|LRC8B_HUMAN Volume-regulated anion channel subunit LRRC8B OS=Homo sapiens OX=9606 GN=LRRC8B PE=1 SV=2	volume-regulated anion channel subunit LRRC8B	-	-	GO:0005515//protein binding;	-
NWD2	474.132	76.2495	872.015	11.4363	3.51555	5.69954e-78	2.59218e-76	NC_009146.3	91608790	91769533	-	11243	NWD2	GO:0005515;	K24734	4KRYK	S	sp|Q9ULI1|NWD2_HUMAN NACHT and WD repeat domain-containing protein 2 OS=Homo sapiens OX=9606 GN=NWD2 PE=2 SV=3	NACHT and WD repeat domain-containing protein 2 isoform X2	-	-	GO:0005515//protein binding;	-
LOC100063063	261.627	19.4368	503.817	25.9208	4.69604	7.84868e-78	3.56143e-76	NW_019642752.1	4233	9406	+	3555	LOC100063063	-	-	4IW8M	S	sp|Q6ZQQ2|S31D1_HUMAN Spermatogenesis-associated protein 31D1 OS=Homo sapiens OX=9606 GN=SPATA31D1 PE=2 SV=1	putative spermatogenesis-associated protein 31D4	-	-	-	-
PDE7A	2752.05	683.674	4820.42	7.05076	2.81778	9.02273e-78	4.0848e-76	NC_009152.3	19905604	20021561	+	6206	PDE7A	GO:0004115;GO:0019933;	K18436	4M1HQ	T	sp|Q13946|PDE7A_HUMAN High affinity cAMP-specific 3&apos;,5&apos;-cyclic phosphodiesterase 7A OS=Homo sapiens OX=9606 GN=PDE7A PE=1 SV=2	high affinity cAMP-specific 3',5'-cyclic phosphodiesterase 7A isoform X3	GO:0019933//cAMP-mediated signaling;	-	GO:0004115//3',5'-cyclic-AMP phosphodiesterase activity;	ko05032(Morphine addiction);ko00230(Purine metabolism)
NEK10	1011.6	189.774	1833.42	9.66106	3.27218	1.1279e-77	5.09462e-76	NC_009159.3	57676627	57893514	+	10102	NEK10	GO:0004674;GO:0005524;GO:0006468;	K20879	3EUB5	T	sp|Q6ZWH5|NEK10_HUMAN Serine/threonine-protein kinase Nek10 OS=Homo sapiens OX=9606 GN=NEK10 PE=1 SV=3	serine/threonine-protein kinase Nek10 isoform X7	GO:0006468//protein phosphorylation;	-	GO:0004674//protein serine/threonine kinase activity;GO:0005524//ATP binding;	-
FRY	2897.78	5037.72	757.846	0.150434	-2.7328	1.45724e-77	6.56719e-76	NC_009160.3	11164875	11566323	+	12865	FRY	GO:0000902;GO:0005938;GO:0030427;GO:0031175;	-	369BA	S	sp|Q5TBA9|FRY_HUMAN Protein furry homolog OS=Homo sapiens OX=9606 GN=FRY PE=1 SV=1	protein furry homolog isoform X6	GO:0000902//cell morphogenesis;GO:0031175//neuron projection development;	GO:0005938//cell cortex;GO:0030427//site of polarized growth;	-	-
FOXG1	277.213	30.9323	523.494	16.9239	4.08099	1.59776e-77	7.18412e-76	NC_009144.3	168614194	168617216	+	3023	FOXG1	GO:0003700;GO:0005634;GO:0006357;GO:1990837;	K09385	4JA2P	K	sp|Q1A1A6|FOXG1_CEBCA Forkhead box protein G1 OS=Cebus capucinus OX=9516 GN=FOXG1 PE=3 SV=1	forkhead box protein G1	GO:0006357//regulation of transcription by RNA polymerase II;	GO:0005634//nucleus;	GO:0003700//DNA-binding transcription factor activity;GO:1990837//sequence-specific double-stranded DNA binding;	ko04068(FoxO signaling pathway)
ZNF574	1502.91	355.477	2650.33	7.45571	2.89834	1.65726e-77	7.43474e-76	NC_009153.3	13846786	13858085	-	8188	ZNF574	GO:0000978;GO:0003700;GO:0005634;GO:0006357;	K26978	34TSP	K	sp|Q5R4P8|ZN574_PONAB Zinc finger protein 574 OS=Pongo abelii OX=9601 GN=ZNF574 PE=2 SV=1	zinc finger protein 574 isoform X2	GO:0006357//regulation of transcription by RNA polymerase II;	GO:0005634//nucleus;	GO:0000978//RNA polymerase II cis-regulatory region sequence-specific DNA binding;GO:0003700//DNA-binding transcription factor activity;	-
HK2	557.645	99.009	1016.28	10.2645	3.35959	1.68522e-77	7.54309e-76	NC_009158.3	29191446	29249185	-	9377	HK2	GO:0001678;GO:0001678;GO:0004340;GO:0005524;GO:0005524;GO:0005536;GO:0005536;GO:0005739;GO:0005829;GO:0006096;GO:0006096;GO:0008865;GO:0019158;GO:0051156;	K00844	4M0Z0	G	sp|A2PYL8|HXK2_EQUGR Hexokinase-2 OS=Equus grevyi OX=9792 GN=HK2 PE=2 SV=1	hexokinase-2 isoform X2	GO:0001678//cellular glucose homeostasis;GO:0001678//cellular glucose homeostasis;GO:0006096//glycolytic process;GO:0006096//glycolytic process;GO:0051156//glucose 6-phosphate metabolic process;	GO:0005739//mitochondrion;GO:0005829//cytosol;	GO:0004340//glucokinase activity;GO:0005524//ATP binding;GO:0005524//ATP binding;GO:0005536//glucose binding;GO:0005536//glucose binding;GO:0008865//fructokinase activity;GO:0019158//mannokinase activity;	ko05230(Central carbon metabolism in cancer);ko04973(Carbohydrate digestion and absorption);ko04930(Type II diabetes mellitus);ko04910(Insulin signaling pathway);ko04066(HIF-1 signaling pathway);ko00524(Neomycin, kanamycin and gentamicin biosynthesis);ko00520(Amino sugar and nucleotide sugar metabolism);ko00500(Starch and sucrose metabolism);ko00052(Galactose metabolism);ko00051(Fructose and mann…
LOC102148712	996.592	212.469	1780.72	8.38107	3.06713	1.72857e-77	7.71963e-76	NC_009156.3	9522924	9538720	-	9270	LOC102148712	-	-	4K80Q	K	sp|Q9BRR0|ZKSC3_HUMAN Zinc finger protein with KRAB and SCAN domains 3 OS=Homo sapiens OX=9606 GN=ZKSCAN3 PE=1 SV=2	zinc finger and SCAN domain-containing protein 12	-	-	-	-
AKAP3	4215.93	451.693	7980.18	17.6673	4.14301	3.49159e-77	1.5558e-75	NC_009149.3	33388057	33413615	-	3357	AKAP3	GO:0005737;GO:0008104;GO:0051018;GO:0097228;	K16520	3ETF1	T	sp|O77797|AKAP3_BOVIN A-kinase anchor protein 3 OS=Bos taurus OX=9913 GN=AKAP3 PE=2 SV=2	A-kinase anchor protein 3 isoform X2	GO:0008104//protein localization;	GO:0005737//cytoplasm;GO:0097228//sperm principal piece;	GO:0051018//protein kinase A binding;	-
RLN	1045.25	95.0077	1995.5	21.0035	4.39256	3.80499e-77	1.69164e-75	NC_009166.3	26092885	26097304	-	801	RLN	GO:0005179;GO:0005576;	K21998	4J64Y	T	sp|P22969|RELX_HORSE Prorelaxin OS=Equus caballus OX=9796 GN=RLN PE=1 SV=2	prorelaxin precursor	-	GO:0005576//extracellular region;	GO:0005179//hormone activity;	ko04926(Relaxin signaling pathway);ko04080(Neuroactive ligand-receptor interaction)
C13H16orf71	1349.34	124.535	2574.14	20.67	4.36947	3.90244e-77	1.73107e-75	NC_009156.3	39509767	39522880	-	2599	C13H16orf71	GO:0070840;GO:0070840;GO:0120293;	K25423	3EITG	S	sp|Q8IYS4|DAAF8_HUMAN Dynein axonemal assembly factor 8 OS=Homo sapiens OX=9606 GN=DNAAF8 PE=1 SV=3	uncharacterized protein C16orf71 homolog isoform X2	-	GO:0120293//dynein axonemal particle;	GO:0070840//dynein complex binding;GO:0070840//dynein complex binding;	-
ERO1B	1789.77	431.46	3148.08	7.29634	2.86717	4.04135e-77	1.78868e-75	NC_009144.3	76207134	76260921	+	2219	ERO1B	GO:0005783;GO:0005783;GO:0005789;GO:0015035;GO:0015035;GO:0016972;GO:0016972;GO:0034975;GO:0034975;GO:0071949;GO:0071949;	K10976	4J8ZT	OU	sp|Q86YB8|ERO1B_HUMAN ERO1-like protein beta OS=Homo sapiens OX=9606 GN=ERO1B PE=1 SV=2	ERO1-like protein beta isoform X4	GO:0034975//protein folding in endoplasmic reticulum;GO:0034975//protein folding in endoplasmic reticulum;	GO:0005783//endoplasmic reticulum;GO:0005783//endoplasmic reticulum;GO:0005789//endoplasmic reticulum membrane;	GO:0015035//protein-disulfide reductase activity;GO:0015035//protein-disulfide reductase activity;GO:0016972//thiol oxidase activity;GO:0016972//thiol oxidase activity;GO:0071949//FAD binding;GO:0071949//FAD binding;	ko04141(Protein processing in endoplasmic reticulum)
TEX101	1029.92	93.7405	1966.09	20.9738	4.39052	4.10856e-77	1.81437e-75	NC_009153.3	14393640	14396903	+	1307	TEX101	GO:0005886;GO:0007339;GO:0044853;GO:1901317;	K25372	3EPMB	S	sp|Q9BY14|TX101_HUMAN Testis-expressed protein 101 OS=Homo sapiens OX=9606 GN=TEX101 PE=1 SV=2	testis-expressed protein 101	GO:0007339//binding of sperm to zona pellucida;GO:1901317//regulation of flagellated sperm motility;	GO:0005886//plasma membrane;GO:0044853//plasma membrane raft;	-	-
MFAP3L	1193.24	272.034	2114.45	7.77275	2.95842	4.21105e-77	1.85549e-75	NC_009145.3	65673385	65715652	+	13052	MFAP3L	-	K25408	4M5BN	T	sp|O75121|MFA3L_HUMAN Microfibrillar-associated protein 3-like OS=Homo sapiens OX=9606 GN=MFAP3L PE=1 SV=3	microfibrillar-associated protein 3-like isoform X3	-	-	-	-
VASH2	1057.93	228.345	1887.52	8.26607	3.0472	4.23449e-77	1.86167e-75	NC_009148.3	23020942	23058822	-	4969	VASH2	GO:0005737;GO:0005737;GO:0045765;GO:0045765;	K23355	3EHP6	S	sp|Q86V25|VASH2_HUMAN Tubulinyl-Tyr carboxypeptidase 2 OS=Homo sapiens OX=9606 GN=VASH2 PE=1 SV=2	vasohibin-2 isoform X3	GO:0045765//regulation of angiogenesis;GO:0045765//regulation of angiogenesis;	GO:0005737//cytoplasm;GO:0005737//cytoplasm;	-	-
FBXO24	727.282	139.188	1315.38	9.45037	3.24037	4.62477e-77	2.02875e-75	NC_009156.3	8907558	8916824	+	3652	FBXO24	GO:0005515;	K10304	354HN	S	sp|Q4R327|FBX24_MACFA F-box only protein 24 OS=Macaca fascicularis OX=9541 GN=FBXO24 PE=2 SV=1	F-box only protein 24 isoform X9	-	-	GO:0005515//protein binding;	-
TDRD5	1050.9	235.009	1866.78	7.94346	2.98977	4.772e-77	2.0887e-75	NC_009148.3	14354782	14437660	+	3954	TDRD5	GO:0007281;GO:0007283;	K18407	3EMGU	K	sp|D2H3M0|TDRD5_AILME Tudor domain-containing protein 5 OS=Ailuropoda melanoleuca OX=9646 GN=TDRD5 PE=3 SV=1	tudor domain-containing protein 5 isoform X5	GO:0007281//germ cell development;GO:0007283//spermatogenesis;	-	-	-
DCST2	187.443	11.1407	363.745	32.6501	5.02902	4.94996e-77	2.16181e-75	NC_009148.3	39437694	39448137	+	2319	DCST2	GO:0016020;	-	4N0D0	S	sp|Q5T1A1|DCST2_HUMAN DC-STAMP domain-containing protein 2 OS=Homo sapiens OX=9606 GN=DCST2 PE=2 SV=2	DC-STAMP domain-containing protein 2	-	GO:0016020//membrane;	-	-
FAM50B	232.056	19.9762	444.136	22.2333	4.47465	5.04228e-77	2.19728e-75	NC_009163.3	4608065	4630263	+	2375	FAM50B	GO:0005634;GO:0006325;	K13119	3EMR9	S	sp|Q9WTJ8|FA50B_MOUSE Protein FAM50B OS=Mus musculus OX=10090 GN=Fam50b PE=2 SV=1	protein FAM50B	GO:0006325//chromatin organization;	GO:0005634//nucleus;	-	-
ACE	3712.55	335.939	7089.16	21.1025	4.39934	6.14043e-77	2.66994e-75	NC_009154.3	15801253	15840520	-	6039	ACE	GO:0005886;GO:0006508;GO:0006508;GO:0008237;GO:0008237;GO:0008241;GO:0008241;	K01283	3ESS6	O	sp|P12821|ACE_HUMAN Angiotensin-converting enzyme OS=Homo sapiens OX=9606 GN=ACE PE=1 SV=1	angiotensin-converting enzyme isoform X4	GO:0006508//proteolysis;GO:0006508//proteolysis;	GO:0005886//plasma membrane;	GO:0008237//metallopeptidase activity;GO:0008237//metallopeptidase activity;GO:0008241//peptidyl-dipeptidase activity;GO:0008241//peptidyl-dipeptidase activity;	ko05415(Diabetic cardiomyopathy);ko05410(Hypertrophic cardiomyopathy);ko05171(Coronavirus disease - COVID-19);ko05142(Chagas disease);ko04924(Renin secretion);ko04614(Renin-angiotensin system)
LIPG	947.086	199.151	1695.02	8.51122	3.08937	7.0603e-77	3.06318e-75	NC_009151.3	71559872	71583984	+	6054	LIPG	GO:0004465;GO:0005515;GO:0006629;	K22284	4J3K3	T	sp|Q9Y5X9|LIPE_HUMAN Endothelial lipase OS=Homo sapiens OX=9606 GN=LIPG PE=1 SV=1	endothelial lipase isoform X3	GO:0006629//lipid metabolic process;	-	GO:0004465//lipoprotein lipase activity;GO:0005515//protein binding;	ko04979(Cholesterol metabolism);ko00561(Glycerolipid metabolism)
LCA5L	525.605	74.9965	976.214	13.0168	3.7023	7.11815e-77	3.08152e-75	NC_009169.3	36658782	36704056	-	4543	LCA5L	GO:0005930;GO:0042073;	K24828	4J0H6	S	sp|B0CM36|LCA5L_PAPAN Lebercilin-like protein OS=Papio anubis OX=9555 GN=LCA5L PE=3 SV=1	lebercilin-like protein isoform X4	GO:0042073//intraciliary transport;	GO:0005930//axoneme;	-	-
AXDND1	588.083	103.253	1072.91	10.3911	3.37727	7.71576e-77	3.33294e-75	NC_009148.3	14239541	14321074	+	4349	AXDND1	-	-	3EMWZ	S	sp|Q5T1B0|AXDN1_HUMAN Axonemal dynein light chain domain-containing protein 1 OS=Homo sapiens OX=9606 GN=AXDND1 PE=2 SV=1	axonemal dynein light chain domain-containing protein 1 isoform X5	-	-	-	-
C11H17orf98	234.937	20.2194	449.655	22.2388	4.475	9.79677e-77	4.22264e-75	NC_009154.3	23359323	23362672	+	621	C11H17orf98	-	-	4M5D2	S	sp|A8MV24|CQ098_HUMAN Uncharacterized protein C17orf98 OS=Homo sapiens OX=9606 GN=C17orf98 PE=4 SV=1	uncharacterized protein C17orf98 homolog	-	-	-	-
MDH1B	688.162	85.8617	1290.46	15.0295	3.90973	1.09034e-76	4.68941e-75	NC_009161.3	81041307	81071621	-	4083	MDH1B	GO:0006099;GO:0006107;GO:0006108;GO:0006734;GO:0030060;	-	3EMYM	C	sp|Q5I0G3|MDH1B_HUMAN Putative malate dehydrogenase 1B OS=Homo sapiens OX=9606 GN=MDH1B PE=2 SV=1	putative malate dehydrogenase 1B isoform X4	GO:0006099//tricarboxylic acid cycle;GO:0006107//oxaloacetate metabolic process;GO:0006108//malate metabolic process;GO:0006734//NADH metabolic process;	-	GO:0030060//L-malate dehydrogenase activity;	-
LOC102148936	453.941	74.1754	833.706	11.2397	3.49053	1.29331e-76	5.55028e-75	NC_009144.3	83957726	84003860	+	2107	LOC102148936	GO:0016020;GO:0038023;	-	3ES8Y	S	sp|A6NF34|ANTRL_HUMAN Anthrax toxin receptor-like OS=Homo sapiens OX=9606 GN=ANTXRL PE=3 SV=3	anthrax toxin receptor-like isoform X2	-	GO:0016020//membrane;	GO:0038023//signaling receptor activity;	-
SPON1	2160.4	4175.33	145.472	0.0348409	-4.84308	1.66115e-76	7.11347e-75	NC_009150.3	84841143	85092177	+	4885	SPON1	GO:0007155;GO:0031012;	K24427	4MI84	W	sp|Q9HCB6|SPON1_HUMAN Spondin-1 OS=Homo sapiens OX=9606 GN=SPON1 PE=1 SV=2	spondin-1 isoform X2	GO:0007155//cell adhesion;	GO:0031012//extracellular matrix;	-	-
HENMT1	781.647	159.715	1403.58	8.78805	3.13554	1.7958e-76	7.67345e-75	NC_009148.3	55891592	55904593	+	1955	HENMT1	GO:0001510;GO:0005634;GO:0005737;GO:0008171;GO:0008173;GO:0030422;GO:0034587;	K20798	3J2I2	S	sp|Q5T8I9|HENMT_HUMAN Small RNA 2&apos;-O-methyltransferase OS=Homo sapiens OX=9606 GN=HENMT1 PE=1 SV=1	small RNA 2'-O-methyltransferase	GO:0001510//RNA methylation;GO:0030422//production of siRNA involved in RNA interference;GO:0034587//piRNA metabolic process;	GO:0005634//nucleus;GO:0005737//cytoplasm;	GO:0008171//O-methyltransferase activity;GO:0008173//RNA methyltransferase activity;	-
CDRT1	719.874	144.439	1295.31	8.96789	3.16477	1.82011e-76	7.76056e-75	NC_009154.3	57773329	57810487	-	3513	CDRT1	GO:0005515;	K10266	3EFDI	S	sp|Q5XX13|FBW10_HUMAN F-box/WD repeat-containing protein 10 OS=Homo sapiens OX=9606 GN=FBXW10 PE=2 SV=2	CMT1A duplicated region transcript 1 protein isoform X3	-	-	GO:0005515//protein binding;	-
ALS2CR12	361.89	52.6781	671.102	12.7397	3.67126	2.15846e-76	9.18342e-75	NC_009161.3	76440793	76490133	-	4805	ALS2CR12	GO:0001520;GO:0005737;GO:0035686;	K25631	4KQ83	S	sp|Q6AY08|FACC1_RAT Flagellum-associated coiled-coil domain-containing protein 1 OS=Rattus norvegicus OX=10116 GN=Flacc1 PE=2 SV=1	amyotrophic lateral sclerosis 2 chromosomal region candidate gene 12 protein isoform X1	-	GO:0001520//outer dense fiber;GO:0005737//cytoplasm;GO:0035686//sperm fibrous sheath;	-	-
PLK1	1063.09	142.266	1983.91	13.945	3.80168	2.77966e-76	1.1801e-74	NC_009156.3	24862844	24875069	-	3151	PLK1	GO:0000278;GO:0000922;GO:0004674;GO:0005515;GO:0005524;GO:0005634;GO:0005737;GO:0005813;GO:0006468;GO:0032465;	K06631	4J453	D	sp|P53350|PLK1_HUMAN Serine/threonine-protein kinase PLK1 OS=Homo sapiens OX=9606 GN=PLK1 PE=1 SV=1	serine/threonine-protein kinase PLK1	GO:0000278//mitotic cell cycle;GO:0006468//protein phosphorylation;GO:0032465//regulation of cytokinesis;	GO:0000922//spindle pole;GO:0005634//nucleus;GO:0005737//cytoplasm;GO:0005813//centrosome;	GO:0004674//protein serine/threonine kinase activity;GO:0005515//protein binding;GO:0005524//ATP binding;	ko04914(Progesterone-mediated oocyte maturation);ko04114(Oocyte meiosis);ko04110(Cell cycle);ko04068(FoxO signaling pathway)
OSBP2	887.791	186.014	1589.57	8.54544	3.09516	3.11773e-76	1.3208e-74	NC_009151.3	8192756	8376388	-	5999	OSBP2	GO:0005829;GO:0015248;GO:0015485;GO:0016020;GO:0043231;	K20462	3ESQ0	T	sp|Q969R2|OSBP2_HUMAN Oxysterol-binding protein 2 OS=Homo sapiens OX=9606 GN=OSBP2 PE=1 SV=2	LOW QUALITY PROTEIN: oxysterol-binding protein 2	-	GO:0005829//cytosol;GO:0016020//membrane;GO:0043231//intracellular membrane-bounded organelle;	GO:0015248//sterol transporter activity;GO:0015485//cholesterol binding;	-
ICA1	712.382	140.327	1284.44	9.15319	3.19427	3.85564e-76	1.62991e-74	NC_009147.3	41870427	42012678	-	3252	ICA1	GO:0005794;GO:0019904;GO:0051049;	K19863	3ES5V	TU	sp|Q05084|ICA69_HUMAN Islet cell autoantigen 1 OS=Homo sapiens OX=9606 GN=ICA1 PE=1 SV=2	islet cell autoantigen 1 isoform X8	GO:0051049//regulation of transport;	GO:0005794//Golgi apparatus;	GO:0019904//protein domain specific binding;	ko04940(Type I diabetes mellitus)
ART3	1224.24	280.282	2168.19	7.73575	2.95154	4.14063e-76	1.74666e-74	NC_009146.3	61788278	61906899	-	2098	ART3	GO:0003950;GO:0106274;	K00775	3ESYM	G	sp|Q13508|NAR3_HUMAN Ecto-ADP-ribosyltransferase 3 OS=Homo sapiens OX=9606 GN=ART3 PE=1 SV=2	ecto-ADP-ribosyltransferase 3 isoform X10	-	-	GO:0003950//NAD+ ADP-ribosyltransferase activity;GO:0106274//NAD+-protein-arginine ADP-ribosyltransferase activity;	-
MYH6	878.313	1559.82	196.806	0.126173	-2.98653	4.38268e-76	1.84483e-74	NC_009144.3	163271604	163296474	-	5917	MYH6	GO:0003774;GO:0005524;GO:0016459;GO:0051015;	K17751	4MDFV	Z	sp|P13539|MYH6_MESAU Myosin-6 OS=Mesocricetus auratus OX=10036 GN=MYH6 PE=2 SV=2	myosin-6	-	GO:0016459//myosin complex;	GO:0003774//cytoskeletal motor activity;GO:0005524//ATP binding;GO:0051015//actin filament binding;	ko05416(Viral myocarditis);ko05414(Dilated cardiomyopathy);ko05410(Hypertrophic cardiomyopathy);ko04919(Thyroid hormone signaling pathway);ko04261(Adrenergic signaling in cardiomyocytes);ko04260(Cardiac muscle contraction);ko04022(cGMP-PKG signaling pathway)
BPIFC	364.588	52.1104	677.066	12.9929	3.69965	5.25672e-76	2.20805e-74	NC_009171.3	31709535	31762629	-	4236	BPIFC	GO:0005615;GO:0005615;GO:0008289;	K25377	4KRR2	V	sp|Q8NFQ6|BPIFC_HUMAN BPI fold-containing family C protein OS=Homo sapiens OX=9606 GN=BPIFC PE=2 SV=1	BPI fold-containing family C protein	-	GO:0005615//extracellular space;GO:0005615//extracellular space;	GO:0008289//lipid binding;	-
SPESP1	1421	334.303	2507.69	7.50126	2.90713	6.51545e-76	2.73097e-74	NC_009144.3	125133567	125153138	-	3194	SPESP1	GO:0001669;GO:0001669;GO:0007340;GO:0007340;GO:0007342;GO:0007342;	K19923	3EFUF	S	sp|Q6UW49|SPESP_HUMAN Sperm equatorial segment protein 1 OS=Homo sapiens OX=9606 GN=SPESP1 PE=1 SV=2	sperm equatorial segment protein 1	GO:0007340//acrosome reaction;GO:0007340//acrosome reaction;GO:0007342//fusion of sperm to egg plasma membrane involved in single fertilization;GO:0007342//fusion of sperm to egg plasma membrane involved in single fertilization;	GO:0001669//acrosomal vesicle;GO:0001669//acrosomal vesicle;	-	-
LOC100066393	186.258	12.0575	360.458	29.8949	4.90183	7.28468e-76	3.04694e-74	NW_019644137.1	27778	32596	+	3316	LOC100066393	-	-	3EG8Q	S	sp|Q5VYP0|S31A3_HUMAN Spermatogenesis-associated protein 31A3 OS=Homo sapiens OX=9606 GN=SPATA31A3 PE=2 SV=1	spermatogenesis-associated protein 31A6	-	-	-	-
KIF14	740.158	149.177	1331.14	8.92322	3.15757	8.61009e-76	3.59372e-74	NC_009173.3	29053449	29106180	-	6136	KIF14	GO:0003777;GO:0005524;GO:0005912;GO:0007018;GO:0008017;GO:0032880;GO:0050839;	K17915	3EQ6N	Z	sp|Q15058|KIF14_HUMAN Kinesin-like protein KIF14 OS=Homo sapiens OX=9606 GN=KIF14 PE=1 SV=1	kinesin-like protein KIF14 isoform X2	GO:0007018//microtubule-based movement;GO:0032880//regulation of protein localization;	GO:0005912//adherens junction;	GO:0003777//microtubule motor activity;GO:0005524//ATP binding;GO:0008017//microtubule binding;GO:0050839//cell adhesion molecule binding;	-
SLC26A8	2379.96	194.667	4565.26	23.4517	4.55162	9.56848e-76	3.98532e-74	NC_009163.3	36864775	36931955	-	3610	SLC26A8	GO:0015106;GO:0015108;GO:0015116;GO:0016020;GO:0016020;GO:0019531;GO:0055085;	K14705	3EQUS	P	sp|Q96RN1|S26A8_HUMAN Testis anion transporter 1 OS=Homo sapiens OX=9606 GN=SLC26A8 PE=1 SV=1	testis anion transporter 1 isoform X3	GO:0055085//transmembrane transport;	GO:0016020//membrane;GO:0016020//membrane;	GO:0015106//bicarbonate transmembrane transporter activity;GO:0015108//chloride transmembrane transporter activity;GO:0015116//sulfate transmembrane transporter activity;GO:0019531//oxalate transmembrane transporter activity;	-
GPX4	3366.22	581.945	6150.51	10.5689	3.40175	1.03453e-75	4.29984e-74	NC_009150.3	536600	539181	+	1466	GPX4	GO:0004602;GO:0004602;GO:0006979;GO:0006979;	K05361	4MXIM	O	sp|O70325|GPX4_MOUSE Phospholipid hydroperoxide glutathione peroxidase OS=Mus musculus OX=10090 GN=Gpx4 PE=1 SV=4	phospholipid hydroperoxide glutathione peroxidase, mitochondrial isoform X3	GO:0006979//response to oxidative stress;GO:0006979//response to oxidative stress;	-	GO:0004602//glutathione peroxidase activity;GO:0004602//glutathione peroxidase activity;	ko04216(Ferroptosis);ko00480(Glutathione metabolism)
C20H6orf229	268.853	28.0564	509.649	18.1652	4.1831	1.14821e-75	4.7623e-74	NC_009163.3	23496983	23501483	-	1956	C20H6orf229	-	-	3EU2X	S	sp|H3BNL8|ARMD2_HUMAN Armadillo-like helical domain-containing protein 2 OS=Homo sapiens OX=9606 GN=ARMH2 PE=4 SV=1	uncharacterized protein C6orf229 homolog	-	-	-	-
LOC106781207	586.197	68.3316	1104.06	16.1574	4.01413	1.49129e-75	6.17233e-74	NW_019644622.1	791	25524	-	911	LOC106781207	-	-	4J7IJ	T	sp|Q6XPS3|TPTE2_HUMAN Phosphatidylinositol 3,4,5-trisphosphate 3-phosphatase TPTE2 OS=Homo sapiens OX=9606 GN=TPTE2 PE=1 SV=2	phosphatidylinositol 3,4,5-trisphosphate 3-phosphatase TPTE2-like, partial	-	-	-	-
CCDC81	236.242	21.8206	450.663	20.6531	4.36829	1.60751e-75	6.63945e-74	NC_009150.3	61489339	61524413	-	4916	CCDC81	GO:0003677;GO:0005813;	-	3EFT2	S	sp|Q6ZN84|CCD81_HUMAN Coiled-coil domain-containing protein 81 OS=Homo sapiens OX=9606 GN=CCDC81 PE=1 SV=2	coiled-coil domain-containing protein 81 isoform X5	-	GO:0005813//centrosome;	GO:0003677//DNA binding;	-
SERPINF1	943.389	206.811	1679.97	8.12319	3.02205	1.67127e-75	6.88842e-74	NC_009154.3	45732900	45743818	+	1453	SERPINF1	GO:0004867;GO:0005615;GO:0010951;GO:0016525;GO:0016525;GO:0050769;	K19614	3EIKP	V	sp|P36955|PEDF_HUMAN Pigment epithelium-derived factor OS=Homo sapiens OX=9606 GN=SERPINF1 PE=1 SV=4	pigment epithelium-derived factor precursor	GO:0010951//negative regulation of endopeptidase activity;GO:0016525//negative regulation of angiogenesis;GO:0016525//negative regulation of angiogenesis;GO:0050769//positive regulation of neurogenesis;	GO:0005615//extracellular space;	GO:0004867//serine-type endopeptidase inhibitor activity;	ko04310(Wnt signaling pathway)
ARHGEF3	996.494	1760.9	232.085	0.131799	-2.92359	1.67968e-75	6.90868e-74	NC_009159.3	32719687	33004292	+	4977	ARHGEF3	GO:0005085;GO:0035025;GO:0035556;	K20683	4J3WS	T	sp|Q9NR81|ARHG3_HUMAN Rho guanine nucleotide exchange factor 3 OS=Homo sapiens OX=9606 GN=ARHGEF3 PE=1 SV=1	rho guanine nucleotide exchange factor 3 isoform X8	GO:0035025//positive regulation of Rho protein signal transduction;GO:0035556//intracellular signal transduction;	-	GO:0005085//guanyl-nucleotide exchange factor activity;	-
GDE1	1417.21	326.95	2507.47	7.66926	2.93909	1.71258e-75	7.02939e-74	NC_009156.3	28819943	28837153	+	1857	GDE1	GO:0006629;GO:0008081;	K19179	3EMMD	C	sp|Q9NZC3|GDE1_HUMAN Glycerophosphodiester phosphodiesterase 1 OS=Homo sapiens OX=9606 GN=GDE1 PE=1 SV=1	glycerophosphodiester phosphodiesterase 1 isoform X3	GO:0006629//lipid metabolic process;	-	GO:0008081//phosphoric diester hydrolase activity;	-
LOC100058280	274.498	32.0771	516.918	16.1149	4.01032	1.81546e-75	7.43625e-74	NC_009168.3	16614895	16680936	-	5016	LOC100058280	GO:0004930;GO:0004984;GO:0007186;GO:0016020;	K04257	4KW61	I	sp|Q8NGT1|OR2K2_HUMAN Olfactory receptor 2K2 OS=Homo sapiens OX=9606 GN=OR2K2 PE=2 SV=3	uncharacterized protein LOC100058280 isoform X2	GO:0007186//G protein-coupled receptor signaling pathway;	GO:0016020//membrane;	GO:0004930//G protein-coupled receptor activity;GO:0004984//olfactory receptor activity;	ko04740(Olfactory transduction)
PROK2	332.634	35.233	630.035	17.882	4.16043	2.13235e-75	8.71622e-74	NC_009159.3	19960376	19974695	+	1651	PROK2	-	K24191	3EVIP	T	sp|Q8R413|PROK2_RAT Prokineticin-2 OS=Rattus norvegicus OX=10116 GN=Prok2 PE=2 SV=1	prokineticin-2 isoform X2	-	-	-	-
GSG1	5494.18	517.62	10470.7	20.2286	4.33833	2.25421e-75	9.19533e-74	NC_009149.3	41950368	41966463	-	1409	GSG1	GO:0005886;	-	4M1KY	S	sp|Q3SZT1|GSG1_BOVIN Germ cell-specific gene 1 protein OS=Bos taurus OX=9913 GN=GSG1 PE=2 SV=2	germ cell-specific gene 1 protein isoform X1	-	GO:0005886//plasma membrane;	-	-
FAM71F1	642.497	123.231	1161.76	9.42751	3.23688	2.29689e-75	9.35015e-74	NC_009147.3	83720636	83742604	+	5843	FAM71F1	GO:0005634;	-	4J0R7	S	sp|Q2KIP3|F71F1_BOVIN Protein FAM71F1 OS=Bos taurus OX=9913 GN=FAM71F1 PE=2 SV=1	protein FAM71F1 isoform X4	-	GO:0005634//nucleus;	-	-
RAB11FIP1	1384.93	327.152	2442.72	7.4666	2.90045	3.04511e-75	1.23705e-73	NC_009170.3	7770739	7800017	+	6912	RAB11FIP1	GO:0031267;GO:0043231;GO:0045055;	K12484	4KP89	S	sp|Q6WKZ4|RFIP1_HUMAN Rab11 family-interacting protein 1 OS=Homo sapiens OX=9606 GN=RAB11FIP1 PE=1 SV=3	rab11 family-interacting protein 1 isoform X2	GO:0045055//regulated exocytosis;	GO:0043231//intracellular membrane-bounded organelle;	GO:0031267//small GTPase binding;	ko04144(Endocytosis)
MEIG1	437.034	54.9135	819.154	14.9172	3.8989	3.97868e-75	1.613e-73	NC_009172.3	21134635	21143776	-	1398	MEIG1	GO:0005634;GO:0005634;	-	3JHG9	S	sp|Q32LI5|MEIG1_BOVIN Meiosis expressed gene 1 protein homolog OS=Bos taurus OX=9913 GN=MEIG1 PE=3 SV=1	meiosis expressed gene 1 protein homolog isoform X2	-	GO:0005634//nucleus;GO:0005634//nucleus;	-	-
GPER1	246.766	24.5999	468.932	19.0624	4.25265	4.13508e-75	1.67297e-73	NC_009156.3	787117	792839	+	3526	GPER1	GO:0004930;GO:0007186;GO:0016020;	K04246	3ET7D	T	sp|F7EQ49|GPER1_MACMU G-protein coupled estrogen receptor 1 OS=Macaca mulatta OX=9544 GN=GPER1 PE=1 SV=1	G-protein coupled estrogen receptor 1	GO:0007186//G protein-coupled receptor signaling pathway;	GO:0016020//membrane;	GO:0004930//G protein-coupled receptor activity;	ko04929(GnRH secretion);ko04915(Estrogen signaling pathway);ko01522(Endocrine resistance)
GOT1L1	217.949	19.1438	416.754	21.7697	4.44425	4.18147e-75	1.68829e-73	NC_009170.3	7734497	7738763	+	1403	GOT1L1	GO:0004069;GO:0005829;GO:0006532;GO:0030170;	K14454	4KXB7	E	sp|Q2T9S8|AATC2_BOVIN Putative aspartate aminotransferase, cytoplasmic 2 OS=Bos taurus OX=9913 GN=GOT1L1 PE=2 SV=1	putative aspartate aminotransferase, cytoplasmic 2 isoform X2	GO:0006532//aspartate biosynthetic process;	GO:0005829//cytosol;	GO:0004069//L-aspartate:2-oxoglutarate aminotransferase activity;GO:0030170//pyridoxal phosphate binding;	ko00400(Phenylalanine, tyrosine and tryptophan biosynthesis);ko00360(Phenylalanine metabolism);ko00350(Tyrosine metabolism);ko00330(Arginine and proline metabolism);ko00270(Cysteine and methionine metabolism);ko00250(Alanine, aspartate and glutamate metabolism);ko00220(Arginine biosynthesis)
TPD52L3	453.313	40.0475	866.579	21.6388	4.43555	6.24928e-75	2.51804e-73	NC_009166.3	27022333	27024879	+	2547	TPD52L3	GO:0005737;	-	4J5RJ	S	sp|Q96J77|TPD55_HUMAN Tumor protein D55 OS=Homo sapiens OX=9606 GN=TPD52L3 PE=1 SV=2	tumor protein D55	-	GO:0005737//cytoplasm;	-	-
STKLD1	393.652	60.1348	727.168	12.0923	3.59602	6.96782e-75	2.80186e-73	NC_009168.3	36174318	36196485	+	2372	STKLD1	GO:0004674;GO:0005524;GO:0006468;	K17546	3EUKC	T	sp|Q8NE28|STKL1_HUMAN Serine/threonine kinase-like domain-containing protein STKLD1 OS=Homo sapiens OX=9606 GN=STKLD1 PE=2 SV=5	serine/threonine kinase-like domain-containing protein STKLD1 isoform X4	GO:0006468//protein phosphorylation;	-	GO:0004674//protein serine/threonine kinase activity;GO:0005524//ATP binding;	-
XRRA1	825.601	171.916	1479.29	8.60472	3.10513	7.27219e-75	2.91832e-73	NC_009150.3	71281599	71340371	+	3107	XRRA1	GO:0005515;GO:0005634;	-	3EQRX	S	sp|Q6P2D8|XRRA1_HUMAN X-ray radiation resistance-associated protein 1 OS=Homo sapiens OX=9606 GN=XRRA1 PE=2 SV=2	X-ray radiation resistance-associated protein 1 isoform X10	-	GO:0005634//nucleus;	GO:0005515//protein binding;	-
DRC3	604.038	116.837	1091.24	9.33985	3.2234	8.13403e-75	3.25756e-73	NC_009154.3	60252117	60291381	-	2203	DRC3	GO:0005515;	K25443	4J7PQ	T	sp|Q4R6X9|DRC3_MACFA Dynein regulatory complex subunit 3 OS=Macaca fascicularis OX=9541 GN=DRC3 PE=2 SV=1	dynein regulatory complex subunit 3 isoform X4	-	-	GO:0005515//protein binding;	-
ANKMY1	804.974	65.753	1544.2	23.4848	4.55365	8.74176e-75	3.49388e-73	NC_009149.3	25933760	25989084	-	7904	ANKMY1	GO:0005515;	K24631	4MZQ4	S	sp|Q9P2S6|ANKY1_HUMAN Ankyrin repeat and MYND domain-containing protein 1 OS=Homo sapiens OX=9606 GN=ANKMY1 PE=2 SV=2	ankyrin repeat and MYND domain-containing protein 1 isoform X10	-	-	GO:0005515//protein binding;	-
REEP6	491.907	87.5438	896.27	10.238	3.35586	8.94613e-75	3.56835e-73	NC_009150.3	848342	852903	+	1206	REEP6	-	K17279	4KRY7	U	sp|Q32LG5|REEP6_BOVIN Receptor expression-enhancing protein 6 OS=Bos taurus OX=9913 GN=REEP6 PE=1 SV=1	receptor expression-enhancing protein 6 isoform X2	-	-	-	-
PLAGL1	7147.89	13717.7	578.083	0.0421414	-4.56862	1.09143e-74	4.34464e-73	NC_009174.3	21952728	22035419	+	8032	PLAGL1	GO:0001228;	K19485	4IX16	K	sp|Q2I689|PLAL1_PIG Zinc finger protein PLAGL1 OS=Sus scrofa OX=9823 GN=PLAGL1 PE=2 SV=1	zinc finger protein PLAGL1 isoform X2	-	-	GO:0001228//DNA-binding transcription activator activity, RNA polymerase II-specific;	-
NUP210L	813.155	171.677	1454.63	8.47308	3.08289	1.10543e-74	4.39152e-73	NC_009148.3	40139362	40230233	+	6864	NUP210L	GO:0005643;	K14314	4JAMD	UY	sp|Q5VU65|P210L_HUMAN Nuclear pore membrane glycoprotein 210-like OS=Homo sapiens OX=9606 GN=NUP210L PE=2 SV=1	nuclear pore membrane glycoprotein 210-like isoform X5	-	GO:0005643//nuclear pore;	-	ko05014(Amyotrophic lateral sclerosis);ko03013(Nucleocytoplasmic transport)
ODF3L2	171.666	9.23276	334.099	36.1862	5.17737	1.12987e-74	4.47962e-73	NC_009150.3	122689	128647	-	2019	ODF3L2	GO:0005856;GO:0005881;	K25636	4JCCW	S	sp|Q3SX64|OD3L2_HUMAN Outer dense fiber protein 3-like protein 2 OS=Homo sapiens OX=9606 GN=ODF3L2 PE=1 SV=2	outer dense fiber protein 3-like protein 2 isoform X2	-	GO:0005856//cytoskeleton;GO:0005881//cytoplasmic microtubule;	-	-
RGSL1	273.525	29.4598	517.591	17.5694	4.13499	1.476e-74	5.84024e-73	NC_009148.3	16819261	16885868	+	3857	RGSL1	-	-	3ETFA	S	sp|A5PLK6|RGSL_HUMAN Regulator of G-protein signaling protein-like OS=Homo sapiens OX=9606 GN=RGSL1 PE=2 SV=1	regulator of G-protein signaling protein-like isoform X2	-	-	-	-
C16H3orf62	1315.13	307.477	2322.78	7.55431	2.9173	2.12801e-74	8.4033e-73	NC_009159.3	39382371	39392879	+	4725	C16H3orf62	-	-	4J8W8	S	sp|Q6ZUJ4|CC062_HUMAN Uncharacterized protein C3orf62 OS=Homo sapiens OX=9606 GN=C3orf62 PE=1 SV=1	uncharacterized protein C3orf62 homolog isoform X3	-	-	-	-
FAM184A	652.197	128.437	1175.96	9.15588	3.1947	2.22776e-74	8.77969e-73	NC_009153.3	68220183	68352862	-	6869	FAM184A	-	-	35NSQ	S	sp|Q8NB25|F184A_HUMAN Protein FAM184A OS=Homo sapiens OX=9606 GN=FAM184A PE=1 SV=3	protein FAM184A isoform X9	-	-	-	-
TRPV6	184.203	12.6361	355.771	28.1551	4.81532	2.42886e-74	9.55318e-73	NC_009147.3	96073539	96102351	-	6156	TRPV6	GO:0005262;GO:0005262;GO:0005515;GO:0016020;GO:0016020;GO:0098703;	K04975	3ETES	PT	sp|Q9H1D0|TRPV6_HUMAN Transient receptor potential cation channel subfamily V member 6 OS=Homo sapiens OX=9606 GN=TRPV6 PE=1 SV=3	transient receptor potential cation channel subfamily V member 6 isoform X2	GO:0098703//calcium ion import across plasma membrane;	GO:0016020//membrane;GO:0016020//membrane;	GO:0005262//calcium channel activity;GO:0005262//calcium channel activity;GO:0005515//protein binding;	ko04978(Mineral absorption);ko04970(Salivary secretion)
YPEL1	2089.71	523.501	3655.92	6.98358	2.80397	2.52798e-74	9.92333e-73	NC_009151.3	5426774	5448552	-	3736	YPEL1	-	-	3JGK7	S	sp|Q65Z59|YPEL1_CHLAE Protein yippee-like 1 OS=Chlorocebus aethiops OX=9534 GN=YPEL1 PE=3 SV=1	protein yippee-like 1	-	-	-	-
LTBP3	860.86	1528.66	193.064	0.126296	-2.98511	2.60483e-74	1.02047e-72	NC_009155.3	29406820	29424844	-	4928	LTBP3	GO:0005509;	K08023	4J71G	T	sp|Q9NS15|LTBP3_HUMAN Latent-transforming growth factor beta-binding protein 3 OS=Homo sapiens OX=9606 GN=LTBP3 PE=1 SV=4	latent-transforming growth factor beta-binding protein 3 isoform X4	-	-	GO:0005509//calcium ion binding;	-
LOC111772299	274.218	30.3359	518.099	17.0787	4.09413	2.80866e-74	1.09627e-72	NW_019645919.1	552	15234	-	3495	LOC111772299	-	-	4JARW	Z	sp|Q9UFH2|DYH17_HUMAN Dynein axonemal heavy chain 17 OS=Homo sapiens OX=9606 GN=DNAH17 PE=1 SV=3	dynein heavy chain 17, axonemal-like isoform X2	-	-	-	-
PDZD9	277.883	32.0984	523.668	16.3144	4.02808	2.80938e-74	1.09627e-72	NC_009156.3	27427317	27440628	-	1377	PDZD9	GO:0005515;	-	3ERS9	S	sp|Q8IXQ8|PDZD9_HUMAN PDZ domain-containing protein 9 OS=Homo sapiens OX=9606 GN=PDZD9 PE=2 SV=2	PDZ domain-containing protein 9	-	-	GO:0005515//protein binding;	-
TRIM42	419.92	29.1289	810.711	27.8318	4.79866	3.70067e-74	1.44122e-72	NC_009159.3	76579787	76602415	+	2516	TRIM42	GO:0005515;GO:0008270;	K12018	3EI8D	O	sp|Q9D2H5|TRI42_MOUSE Tripartite motif-containing protein 42 OS=Mus musculus OX=10090 GN=Trim42 PE=2 SV=2	tripartite motif-containing protein 42	-	-	GO:0005515//protein binding;GO:0008270//zinc ion binding;	-
NSUN4	1686.75	422.962	2950.53	6.97588	2.80238	6.31577e-74	2.45484e-72	NC_009145.3	12203378	12229297	-	3510	NSUN4	GO:0005762;GO:0008168;GO:0008168;GO:0031167;	K21970	3ENAS	J	sp|Q0V8R7|NSUN4_BOVIN 5-methylcytosine rRNA methyltransferase NSUN4 OS=Bos taurus OX=9913 GN=NSUN4 PE=2 SV=2	5-methylcytosine rRNA methyltransferase NSUN4 isoform X2	GO:0031167//rRNA methylation;	GO:0005762//mitochondrial large ribosomal subunit;	GO:0008168//methyltransferase activity;GO:0008168//methyltransferase activity;	-
CCDC146	343.529	39.2197	647.838	16.5182	4.04598	6.77807e-74	2.62936e-72	NC_009147.3	3498718	3613457	-	3403	CCDC146	GO:0005856;	-	4J4QS	S	sp|Q8IYE0|CC146_HUMAN Coiled-coil domain-containing protein 146 OS=Homo sapiens OX=9606 GN=CCDC146 PE=1 SV=2	coiled-coil domain-containing protein 146 isoform X3	-	GO:0005856//cytoskeleton;	-	-
FAM71F2	989.44	179.729	1799.15	10.0104	3.32343	6.84411e-74	2.64978e-72	NC_009147.3	83686224	83712396	+	3284	FAM71F2	GO:0005634;	-	3EPGT	S	sp|Q6NXP2|F71F2_HUMAN Protein FAM71F2 OS=Homo sapiens OX=9606 GN=FAM71F2 PE=1 SV=3	protein FAM71F2 isoform X2	-	GO:0005634//nucleus;	-	-
CXADR	487.659	883.643	91.6747	0.103746	-3.26887	7.86859e-74	3.04047e-72	NC_009169.3	16884041	16940618	+	4778	CXADR	GO:0005923;GO:0014704;GO:0016323;GO:0034109;GO:0050839;	K06788	366I2	T	sp|P78310|CXAR_HUMAN Coxsackievirus and adenovirus receptor OS=Homo sapiens OX=9606 GN=CXADR PE=1 SV=1	coxsackievirus and adenovirus receptor isoform X2	GO:0034109//homotypic cell-cell adhesion;	GO:0005923//bicellular tight junction;GO:0014704//intercalated disc;GO:0016323//basolateral plasma membrane;	GO:0050839//cell adhesion molecule binding;	ko05416(Viral myocarditis)
LOC100059242	553.779	1039.79	67.7687	0.0651754	-3.93953	8.41358e-74	3.24472e-72	NC_009167.3	45182781	45184109	+	1329	LOC100059242	GO:0003924;GO:0003924;GO:0005525;GO:0005525;GO:0005886;GO:0019003;GO:0030336;GO:0032486;	K07839	4JB7R	S	sp|P10114|RAP2A_HUMAN Ras-related protein Rap-2a OS=Homo sapiens OX=9606 GN=RAP2A PE=1 SV=1	ras-related protein Rap-2a-like	GO:0030336//negative regulation of cell migration;GO:0032486//Rap protein signal transduction;	GO:0005886//plasma membrane;	GO:0003924//GTPase activity;GO:0003924//GTPase activity;GO:0005525//GTP binding;GO:0005525//GTP binding;GO:0019003//GDP binding;	ko04530(Tight junction)
TNP1	522.762	42.7635	1002.76	23.449	4.55145	8.73915e-74	3.36372e-72	NC_009149.3	6546296	6546907	-	411	TNP1	GO:0000786;GO:0000786;GO:0001673;GO:0003677;GO:0003677;GO:0006338;GO:0007283;GO:0007283;GO:0007290;	-	3EW72	K	sp|P10856|STP1_MOUSE Spermatid nuclear transition protein 1 OS=Mus musculus OX=10090 GN=Tnp1 PE=2 SV=2	spermatid nuclear transition protein 1	GO:0006338//chromatin remodeling;GO:0007283//spermatogenesis;GO:0007283//spermatogenesis;GO:0007290//spermatid nucleus elongation;	GO:0000786//nucleosome;GO:0000786//nucleosome;GO:0001673//male germ cell nucleus;	GO:0003677//DNA binding;GO:0003677//DNA binding;	-
LOC111767537	272.357	32.4985	512.215	15.7612	3.9783	1.16726e-73	4.48407e-72	NC_009156.3	27914325	27937668	-	2943	LOC111767537	-	-	-	-	-	classical arabinogalactan protein 5-like isoform X3	-	-	-	-
PPP1R36	431.825	69.6577	793.992	11.3985	3.51077	1.45783e-73	5.58948e-72	NC_009167.3	11203265	11242323	+	2043	PPP1R36	GO:0010923;GO:0010923;GO:0019902;GO:0019902;	K17575	358XB	S	sp|Q96LQ0|PPR36_HUMAN Protein phosphatase 1 regulatory subunit 36 OS=Homo sapiens OX=9606 GN=PPP1R36 PE=1 SV=1	protein phosphatase 1 regulatory subunit 36 isoform X3	GO:0010923//negative regulation of phosphatase activity;GO:0010923//negative regulation of phosphatase activity;	-	GO:0019902//phosphatase binding;GO:0019902//phosphatase binding;	-
ZNF521	827.059	1466.06	188.06	0.128276	-2.96267	1.63567e-73	6.25919e-72	NC_009151.3	49791807	50064660	-	8819	ZNF521	GO:0000977;GO:0000981;GO:0005634;GO:0005694;GO:0006357;GO:0043035;	K24916	34VF5	K	sp|Q96K83|ZN521_HUMAN Zinc finger protein 521 OS=Homo sapiens OX=9606 GN=ZNF521 PE=1 SV=1	zinc finger protein 521 isoform X5	GO:0006357//regulation of transcription by RNA polymerase II;	GO:0005634//nucleus;GO:0005694//chromosome;	GO:0000977//RNA polymerase II transcription regulatory region sequence-specific DNA binding;GO:0000981//DNA-binding transcription factor activity, RNA polymerase II-specific;GO:0043035//chromatin insulator sequence binding;	-
DNAJB13	258.872	28.5774	489.167	17.1173	4.09738	1.70871e-73	6.5261e-72	NC_009150.3	72059609	72083802	-	2579	DNAJB13	GO:0005829;GO:0051082;GO:0051082;GO:0051085;GO:0051087;	K09519	4KVVV	O	sp|Q80Y75|DJB13_MOUSE DnaJ homolog subfamily B member 13 OS=Mus musculus OX=10090 GN=Dnajb13 PE=1 SV=1	dnaJ homolog subfamily B member 13 isoform X3	GO:0051085//chaperone cofactor-dependent protein refolding;	GO:0005829//cytosol;	GO:0051082//unfolded protein binding;GO:0051082//unfolded protein binding;GO:0051087//chaperone binding;	-
LOC100063474	574.82	1032.04	117.6	0.11395	-3.13353	2.19989e-73	8.38586e-72	NC_009148.3	74242225	74278255	-	3382	LOC100063474	GO:0005229;GO:0005229;GO:0006821;	K05030	3EHWN	S	sp|Q14CN2|CLCA4_HUMAN Calcium-activated chloride channel regulator 4 OS=Homo sapiens OX=9606 GN=CLCA4 PE=1 SV=2	calcium-activated chloride channel regulator 4	GO:0006821//chloride transport;	-	GO:0005229//intracellular calcium activated chloride channel activity;GO:0005229//intracellular calcium activated chloride channel activity;	ko04972(Pancreatic secretion);ko04924(Renin secretion)
RAB34	478.98	867.311	90.6489	0.104517	-3.25819	2.40419e-73	9.14703e-72	NC_009154.3	42961093	42965255	-	1391	RAB34	GO:0003924;GO:0005525;GO:0006897;GO:0090385;	K07921	34YDH	U	sp|Q9BZG1|RAB34_HUMAN Ras-related protein Rab-34 OS=Homo sapiens OX=9606 GN=RAB34 PE=1 SV=1	ras-related protein Rab-34 isoform X2	GO:0006897//endocytosis;GO:0090385//phagosome-lysosome fusion;	-	GO:0003924//GTPase activity;GO:0005525//GTP binding;	-
MYCBPAP	706.732	114.395	1299.07	11.356	3.50538	2.61156e-73	9.91692e-72	NC_009154.3	26222897	26257090	+	3103	MYCBPAP	GO:0005543;GO:0005768;GO:0005886;GO:0006897;GO:0030125;GO:0030276;	K25648	4IYDJ	S	sp|Q8TBZ2|MYBPP_HUMAN MYCBP-associated protein OS=Homo sapiens OX=9606 GN=MYCBPAP PE=1 SV=2	MYCBP-associated protein isoform X1	GO:0006897//endocytosis;	GO:0005768//endosome;GO:0005886//plasma membrane;GO:0030125//clathrin vesicle coat;	GO:0005543//phospholipid binding;GO:0030276//clathrin binding;	-
PP2D1	476.868	76.3336	877.402	11.4943	3.52285	2.91272e-73	1.10393e-71	NC_009159.3	63745707	63778426	+	2885	PP2D1	GO:0004722;GO:0006470;	-	3EFDW	T	sp|A8MPX8|PP2D1_HUMAN Protein phosphatase 2C-like domain-containing protein 1 OS=Homo sapiens OX=9606 GN=PP2D1 PE=2 SV=2	protein phosphatase 2C-like domain-containing protein 1 isoform X2	GO:0006470//protein dephosphorylation;	-	GO:0004722//protein serine/threonine phosphatase activity;	-
ACR	895.293	48.5508	1742.03	35.8807	5.16514	3.63437e-73	1.37481e-71	NC_009171.3	47322856	47329060	+	1405	ACR	GO:0001669;GO:0004252;GO:0004252;GO:0006508;GO:0007340;	K01317	3EP0Z	O	sp|P08001|ACRO_PIG Acrosin OS=Sus scrofa OX=9823 GN=ACR PE=1 SV=5	acrosin isoform X2	GO:0006508//proteolysis;GO:0007340//acrosome reaction;	GO:0001669//acrosomal vesicle;	GO:0004252//serine-type endopeptidase activity;GO:0004252//serine-type endopeptidase activity;	-
ARL9	234.286	23.0954	445.477	19.2886	4.26967	9.3729e-73	3.5388e-71	NC_009146.3	78076083	78087511	-	1582	ARL9	GO:0003924;GO:0005525;	K07957	3EK97	U	sp|Q6T311|ARL9_HUMAN ADP-ribosylation factor-like protein 9 OS=Homo sapiens OX=9606 GN=ARL9 PE=2 SV=1	ADP-ribosylation factor-like protein 9	-	-	GO:0003924//GTPase activity;GO:0005525//GTP binding;	-
C13H16orf96	224.18	21.7161	426.644	19.6465	4.2962	1.18455e-72	4.46384e-71	NC_009156.3	39622043	39673132	-	5521	C13H16orf96	-	-	3EF6S	S	sp|A6NNT2|CP096_HUMAN Uncharacterized protein C16orf96 OS=Homo sapiens OX=9606 GN=C16orf96 PE=4 SV=3	uncharacterized protein C16orf96 homolog isoform X5	-	-	-	-
LOC100068023	329.971	47.6329	612.309	12.8548	3.68423	1.1895e-72	4.47398e-71	NC_009146.3	22725756	22739398	+	2635	LOC100068023	GO:0015031;GO:0015031;	-	3JQ3N	Z	sp|P53990|IST1_HUMAN IST1 homolog OS=Homo sapiens OX=9606 GN=IST1 PE=1 SV=1	IST1 homolog isoform X1	GO:0015031//protein transport;GO:0015031//protein transport;	-	-	-
CISD1	2224.16	332.82	4115.49	12.3655	3.62825	1.20292e-72	4.51586e-71	NC_009144.3	48378211	48396032	+	1375	CISD1	GO:0005741;GO:0010506;GO:0043231;GO:0051537;GO:0051537;	K23885	4J5RP	S	sp|Q3ZBU2|CISD1_BOVIN CDGSH iron-sulfur domain-containing protein 1 OS=Bos taurus OX=9913 GN=CISD1 PE=1 SV=1	CDGSH iron-sulfur domain-containing protein 1 isoform X1	GO:0010506//regulation of autophagy;	GO:0005741//mitochondrial outer membrane;GO:0043231//intracellular membrane-bounded organelle;	GO:0051537//2 iron, 2 sulfur cluster binding;GO:0051537//2 iron, 2 sulfur cluster binding;	-
DUSP13	193.881	14.8371	372.925	25.1346	4.6516	1.54258e-72	5.77999e-71	NC_009144.3	63033898	63053233	-	5206	DUSP13	GO:0005737;GO:0006470;GO:0006470;GO:0008138;GO:0008138;GO:0033549;GO:0043409;	K14165	4MVWN	V	sp|Q9QYJ7|DS13B_MOUSE Dual specificity protein phosphatase 13 isoform B OS=Mus musculus OX=10090 GN=Dusp13 PE=1 SV=1	dual specificity protein phosphatase 13 isoform X5	GO:0006470//protein dephosphorylation;GO:0006470//protein dephosphorylation;GO:0043409//negative regulation of MAPK cascade;	GO:0005737//cytoplasm;	GO:0008138//protein tyrosine/serine/threonine phosphatase activity;GO:0008138//protein tyrosine/serine/threonine phosphatase activity;GO:0033549//MAP kinase phosphatase activity;	-
LOC100063097	468.872	906.294	31.4504	0.0347022	-4.84883	1.64998e-72	6.17075e-71	NC_009151.3	15372478	15379900	-	5582	LOC100063097	GO:0005813;GO:0005819;	-	3EUSA	S	sp|Q6NZ67|MZT2B_HUMAN Mitotic-spindle organizing protein 2B OS=Homo sapiens OX=9606 GN=MZT2B PE=1 SV=1	mitotic-spindle organizing protein 2B-like isoform X5	-	GO:0005813//centrosome;GO:0005819//spindle;	-	-
OAZ3	3073.98	203.081	5944.87	29.2734	4.87152	1.81007e-72	6.7567e-71	NC_009148.3	42162694	42165844	-	880	OAZ3	GO:0005634;GO:0005737;GO:0008073;GO:0008073;GO:0045732;	K16614	4M6EM	E	sp|Q9UMX2|OAZ3_HUMAN Ornithine decarboxylase antizyme 3 OS=Homo sapiens OX=9606 GN=OAZ3 PE=1 SV=2	ornithine decarboxylase antizyme 3	GO:0045732//positive regulation of protein catabolic process;	GO:0005634//nucleus;GO:0005737//cytoplasm;	GO:0008073//ornithine decarboxylase inhibitor activity;GO:0008073//ornithine decarboxylase inhibitor activity;	-
IQCA1L	387.148	37.8872	736.41	19.4369	4.28073	1.96068e-72	7.30509e-71	NC_009147.3	102904004	102917911	-	2559	IQCA1L	GO:0005515;GO:0005524;GO:0016887;	-	3EPMD	O	sp|A6NCM1|IQCAL_HUMAN IQ and AAA domain-containing protein 1-like OS=Homo sapiens OX=9606 GN=IQCA1L PE=3 SV=3	IQ and AAA domain-containing protein 1-like	-	-	GO:0005515//protein binding;GO:0005524//ATP binding;GO:0016887//ATP hydrolysis activity;	-
DYRK3	746.128	161.828	1330.43	8.22126	3.03936	2.23851e-72	8.32455e-71	NC_009148.3	2879664	2893732	+	6309	DYRK3	GO:0004674;GO:0004712;GO:0005524;GO:0005634;GO:0018105;GO:0018107;GO:0035617;GO:1902751;	K18669	4KVKS	T	sp|O43781|DYRK3_HUMAN Dual specificity tyrosine-phosphorylation-regulated kinase 3 OS=Homo sapiens OX=9606 GN=DYRK3 PE=1 SV=3	dual specificity tyrosine-phosphorylation-regulated kinase 3 isoform X2	GO:0018105//peptidyl-serine phosphorylation;GO:0018107//peptidyl-threonine phosphorylation;GO:0035617//stress granule disassembly;GO:1902751//positive regulation of cell cycle G2/M phase transition;	GO:0005634//nucleus;	GO:0004674//protein serine/threonine kinase activity;GO:0004712//protein serine/threonine/tyrosine kinase activity;GO:0005524//ATP binding;	-
CFAP43	1188.7	281.874	2095.52	7.43424	2.89419	2.69689e-72	1.00104e-70	NC_009144.3	26274397	26407682	+	5784	CFAP43	GO:0005515;GO:0005930;GO:0007288;GO:0060271;	K24223	4J16E	S	sp|Q8NDM7|CFA43_HUMAN Cilia- and flagella-associated protein 43 OS=Homo sapiens OX=9606 GN=CFAP43 PE=1 SV=3	cilia- and flagella-associated protein 43 isoform X7	GO:0007288//sperm axoneme assembly;GO:0060271//cilium assembly;	GO:0005930//axoneme;	GO:0005515//protein binding;	-
RUVBL1	786.637	172.97	1400.3	8.09567	3.01715	2.74127e-72	1.01561e-70	NC_009159.3	2171592	2208269	-	1611	RUVBL1	GO:0000492;GO:0000812;GO:0003678;GO:0005524;GO:0006338;GO:0006357;GO:0016573;GO:0016887;GO:0031011;GO:0035267;GO:0097255;	K04499	4PYZ4	L	sp|Q9Y265|RUVB1_HUMAN RuvB-like 1 OS=Homo sapiens OX=9606 GN=RUVBL1 PE=1 SV=1	ruvB-like 1	GO:0000492//box C/D snoRNP assembly;GO:0006338//chromatin remodeling;GO:0006357//regulation of transcription by RNA polymerase II;GO:0016573//histone acetylation;	GO:0000812//Swr1 complex;GO:0031011//Ino80 complex;GO:0035267//NuA4 histone acetyltransferase complex;GO:0097255//R2TP complex;	GO:0003678//DNA helicase activity;GO:0005524//ATP binding;GO:0016887//ATP hydrolysis activity;	ko04310(Wnt signaling pathway)
ATP6V1E2	205.979	17.239	394.719	22.8969	4.51708	3.0199e-72	1.11674e-70	NC_009158.3	53412511	53417128	+	1076	ATP6V1E2	GO:0033178;GO:0033178;GO:0046961;GO:0046961;GO:1902600;GO:1902600;	K02150	3EQJR	C	sp|Q96A05|VATE2_HUMAN V-type proton ATPase subunit E 2 OS=Homo sapiens OX=9606 GN=ATP6V1E2 PE=1 SV=1	V-type proton ATPase subunit E 2	GO:1902600//proton transmembrane transport;GO:1902600//proton transmembrane transport;	GO:0033178//proton-transporting two-sector ATPase complex, catalytic domain;GO:0033178//proton-transporting two-sector ATPase complex, catalytic domain;	GO:0046961//proton-transporting ATPase activity, rotational mechanism;GO:0046961//proton-transporting ATPase activity, rotational mechanism;	ko05323(Rheumatoid arthritis);ko05165(Human papillomavirus infection);ko04966(Collecting duct acid secretion);ko04721(Synaptic vesicle cycle);ko04150(mTOR signaling pathway);ko04145(Phagosome);ko00190(Oxidative phosphorylation)
LRRC74A	512.134	43.6366	980.632	22.4727	4.4901	3.97056e-72	1.46555e-70	NC_009167.3	22173814	22205279	+	2685	LRRC74A	GO:0005515;	-	4J51W	S	sp|Q0VAA2|LR74A_HUMAN Leucine-rich repeat-containing protein 74A OS=Homo sapiens OX=9606 GN=LRRC74A PE=2 SV=2	leucine-rich repeat-containing protein 74A isoform X4	-	-	GO:0005515//protein binding;	-
FANK1	725.84	135.458	1316.22	9.71681	3.28048	9.43737e-72	3.47689e-70	NC_009144.3	7237921	7351687	-	4708	FANK1	GO:0005515;GO:0005634;GO:0042981;GO:0051091;	K24483	34X3U	S	sp|Q6B858|FANK1_BOVIN Fibronectin type 3 and ankyrin repeat domains protein 1 OS=Bos taurus OX=9913 GN=FANK1 PE=2 SV=2	fibronectin type 3 and ankyrin repeat domains protein 1 isoform X5	GO:0042981//regulation of apoptotic process;GO:0051091//positive regulation of DNA-binding transcription factor activity;	GO:0005634//nucleus;	GO:0005515//protein binding;	-
SPIRE2	461.272	78.9325	843.611	10.6878	3.41789	1.30166e-71	4.78661e-70	NC_009146.3	36909765	36941705	+	5412	SPIRE2	GO:0003779;GO:0005938;GO:0030041;GO:0030659;GO:0036089;GO:0040038;GO:0045010;GO:0046907;GO:0048193;GO:0051295;GO:0051639;	K02098	3EPAX	S	sp|Q8WWL2|SPIR2_HUMAN Protein spire homolog 2 OS=Homo sapiens OX=9606 GN=SPIRE2 PE=1 SV=3	protein spire homolog 2 isoform X9	GO:0030041//actin filament polymerization;GO:0036089//cleavage furrow formation;GO:0040038//polar body extrusion after meiotic divisions;GO:0045010//actin nucleation;GO:0046907//intracellular transport;GO:0048193//Golgi vesicle transport;GO:0051295//establishment of meiotic spindle localization;GO:0051639//actin filament network formation;	GO:0005938//cell cortex;GO:0030659//cytoplasmic vesicle membrane;	GO:0003779//actin binding;	-
BTBD1	3392.84	923.954	5861.73	6.34418	2.66543	1.4504e-71	5.32369e-70	NC_009144.3	92517041	92555246	+	3229	BTBD1	GO:0000932;GO:0005515;GO:0005829;GO:0022008;	K10477	4J2G2	S	sp|Q9H0C5|BTBD1_HUMAN BTB/POZ domain-containing protein 1 OS=Homo sapiens OX=9606 GN=BTBD1 PE=1 SV=1	BTB/POZ domain-containing protein 1 isoform X2	GO:0022008//neurogenesis;	GO:0000932//P-body;GO:0005829//cytosol;	GO:0005515//protein binding;	-
NR0B1	163.235	316.25	10.2192	0.0323136	-4.95171	1.59202e-71	5.83268e-70	NC_009175.3	24727817	24732548	-	1416	NR0B1	GO:0000122;GO:0003714;GO:0005634;GO:0005737;GO:0008134;GO:0043433;	K08562	4IW0R	K	sp|P79386|NR0B1_PIG Nuclear receptor subfamily 0 group B member 1 OS=Sus scrofa OX=9823 GN=NR0B1 PE=2 SV=2	nuclear receptor subfamily 0 group B member 1	GO:0000122//negative regulation of transcription by RNA polymerase II;GO:0043433//negative regulation of DNA-binding transcription factor activity;	GO:0005634//nucleus;GO:0005737//cytoplasm;	GO:0003714//transcription corepressor activity;GO:0008134//transcription factor binding;	ko04927(Cortisol synthesis and secretion)
LOC100053748	337.724	32.6245	642.823	19.7037	4.3004	2.06305e-71	7.54442e-70	NC_009167.3	16402456	16404976	+	2454	LOC100053748	GO:0004222;GO:0005886;GO:0006508;GO:0008584;GO:0009897;GO:1990913;	-	4IXR9	O	sp|Q9UKJ8|ADA21_HUMAN Disintegrin and metalloproteinase domain-containing protein 21 OS=Homo sapiens OX=9606 GN=ADAM21 PE=1 SV=2	disintegrin and metalloproteinase domain-containing protein 29 isoform X2	GO:0006508//proteolysis;GO:0008584//male gonad development;	GO:0005886//plasma membrane;GO:0009897//external side of plasma membrane;GO:1990913//sperm head plasma membrane;	GO:0004222//metalloendopeptidase activity;	-
AMH	508.79	916.808	100.773	0.109918	-3.18551	2.14237e-71	7.82003e-70	NC_009150.3	1467022	1469743	+	1738	AMH	GO:0001880;GO:0005615;GO:0008083;GO:0008406;	K04665	4JAYT	T	sp|P03971|MIS_HUMAN Muellerian-inhibiting factor OS=Homo sapiens OX=9606 GN=AMH PE=1 SV=3	anti-Mullerian hormone precursor	GO:0001880//Mullerian duct regression;GO:0008406//gonad development;	GO:0005615//extracellular space;	GO:0008083//growth factor activity;	ko04390(Hippo signaling pathway);ko04350(TGF-beta signaling pathway);ko04060(Cytokine-cytokine receptor interaction);ko04024(cAMP signaling pathway)
DUSP15	544.935	68.0944	1021.78	15.0053	3.9074	2.44901e-71	8.92287e-70	NC_009165.3	23495778	23504568	-	1527	DUSP15	GO:0005829;GO:0006470;GO:0007179;GO:0008138;GO:0042127;GO:0046330;	K14165	3ESUV	V	sp|B4F7B7|DUS15_RAT Dual specificity protein phosphatase 15 OS=Rattus norvegicus OX=10116 GN=Dusp15 PE=2 SV=1	dual specificity protein phosphatase 15 isoform X2	GO:0006470//protein dephosphorylation;GO:0007179//transforming growth factor beta receptor signaling pathway;GO:0042127//regulation of cell population proliferation;GO:0046330//positive regulation of JNK cascade;	GO:0005829//cytosol;	GO:0008138//protein tyrosine/serine/threonine phosphatase activity;	-
COL5A1	1524.87	2649.66	400.076	0.150991	-2.72746	2.66469e-71	9.69084e-70	NC_009168.3	37215696	37385418	+	8509	COL5A1	GO:0005201;	K19721	4IWF3	W	sp|P20908|CO5A1_HUMAN Collagen alpha-1(V) chain OS=Homo sapiens OX=9606 GN=COL5A1 PE=1 SV=3	collagen alpha-1(V) chain isoform X2	-	-	GO:0005201//extracellular matrix structural constituent;	ko04974(Protein digestion and absorption)
PDLIM3	703.605	1249.65	157.558	0.126081	-2.98757	2.68297e-71	9.73942e-70	NC_009170.3	24704939	24735208	+	1987	PDLIM3	GO:0001725;GO:0003779;GO:0005912;GO:0007507;GO:0030018;GO:0030036;GO:0031941;GO:0051371;GO:0061061;	K23353	4Q9G2	TZ	sp|Q3SYZ8|PDLI3_BOVIN PDZ and LIM domain protein 3 OS=Bos taurus OX=9913 GN=PDLIM3 PE=2 SV=1	PDZ and LIM domain protein 3 isoform X3	GO:0007507//heart development;GO:0030036//actin cytoskeleton organization;GO:0061061//muscle structure development;	GO:0001725//stress fiber;GO:0005912//adherens junction;GO:0030018//Z disc;GO:0031941//filamentous actin;	GO:0003779//actin binding;GO:0051371//muscle alpha-actinin binding;	-
BAG5	3024.16	822.853	5225.47	6.35043	2.66685	2.75495e-71	9.97385e-70	NC_009167.3	45474905	45480949	-	5141	BAG5	GO:0000774;GO:0005634;GO:0005737;GO:0005829;GO:0016020;GO:0031397;GO:0050821;GO:0051087;GO:0051087;GO:0090083;	K09559	4N4UG	T	sp|Q9UL15|BAG5_HUMAN BAG family molecular chaperone regulator 5 OS=Homo sapiens OX=9606 GN=BAG5 PE=1 SV=1	BAG family molecular chaperone regulator 5	GO:0031397//negative regulation of protein ubiquitination;GO:0050821//protein stabilization;GO:0090083//regulation of inclusion body assembly;	GO:0005634//nucleus;GO:0005737//cytoplasm;GO:0005829//cytosol;GO:0016020//membrane;	GO:0000774//adenyl-nucleotide exchange factor activity;GO:0051087//chaperone binding;GO:0051087//chaperone binding;	-
FAM227A	730.902	157.464	1304.34	8.28342	3.05023	2.75763e-71	9.97385e-70	NC_009171.3	36728886	36812024	-	5781	FAM227A	-	-	3EIGJ	S	sp|F5H4B4|F227A_HUMAN Protein FAM227A OS=Homo sapiens OX=9606 GN=FAM227A PE=1 SV=1	protein FAM227A isoform X4	-	-	-	-
EFCAB12	255.829	29.1032	482.555	16.5808	4.05144	3.37774e-71	1.21944e-69	NC_009159.3	5931778	5952792	+	2476	EFCAB12	GO:0005509;	-	3ES7H	S	sp|Q95LL8|EFC12_MACFA EF-hand calcium-binding domain-containing protein 12 OS=Macaca fascicularis OX=9541 GN=EFCAB12 PE=2 SV=1	EF-hand calcium-binding domain-containing protein 12 isoform X2	-	-	GO:0005509//calcium ion binding;	-
TUBB4B	8602.91	1603.23	15602.6	9.73194	3.28273	3.58867e-71	1.29323e-69	NC_009168.3	39417678	39420184	+	1606	TUBB4B	GO:0000226;GO:0000278;GO:0003924;GO:0005200;GO:0005200;GO:0005525;GO:0005525;GO:0005737;GO:0005874;GO:0005874;	K07375	4PUIY	Z	sp|Q3MHM5|TBB4B_BOVIN Tubulin beta-4B chain OS=Bos taurus OX=9913 GN=TUBB4B PE=2 SV=1	tubulin beta-4B chain	GO:0000226//microtubule cytoskeleton organization;GO:0000278//mitotic cell cycle;	GO:0005737//cytoplasm;GO:0005874//microtubule;GO:0005874//microtubule;	GO:0003924//GTPase activity;GO:0005200//structural constituent of cytoskeleton;GO:0005200//structural constituent of cytoskeleton;GO:0005525//GTP binding;GO:0005525//GTP binding;	ko05132(Salmonella infection);ko05022(Pathways of neurodegeneration - multiple diseases);ko05020(Prion disease);ko05016(Huntington disease);ko05014(Amyotrophic lateral sclerosis);ko05012(Parkinson disease);ko05010(Alzheimer disease);ko04540(Gap junction);ko04145(Phagosome)
AURKA	1080.08	228.209	1931.95	8.46574	3.08164	3.89317e-71	1.40041e-69	NC_009165.3	44087329	44135499	-	5675	AURKA	GO:0000212;GO:0000278;GO:0004672;GO:0004672;GO:0005524;GO:0005876;GO:0006468;GO:0007052;GO:0007052;GO:0007098;GO:0007100;GO:0031616;GO:0032133;GO:0032465;GO:0051233;GO:0051321;	K11481	3ESAQ	T	sp|A5GFW1|AURKA_PIG Aurora kinase A OS=Sus scrofa OX=9823 GN=AURKA PE=3 SV=1	aurora kinase A isoform X7	GO:0000212//meiotic spindle organization;GO:0000278//mitotic cell cycle;GO:0006468//protein phosphorylation;GO:0007052//mitotic spindle organization;GO:0007052//mitotic spindle organization;GO:0007098//centrosome cycle;GO:0007100//mitotic centrosome separation;GO:0032465//regulation of cytokinesis;GO:0051321//meiotic cell cycle;	GO:0005876//spindle microtubule;GO:0031616//spindle pole centrosome;GO:0032133//chromosome passenger complex;GO:0051233//spindle midzone;	GO:0004672//protein kinase activity;GO:0004672//protein kinase activity;GO:0005524//ATP binding;	ko04914(Progesterone-mediated oocyte maturation);ko04114(Oocyte meiosis)
ODF2	5300.93	576.236	10025.6	17.3985	4.12089	4.32549e-71	1.55309e-69	NC_009168.3	32289834	32321611	+	4266	ODF2	GO:0005813;GO:1902017;	K16479	35E2K	Z	sp|Q6AYX5|ODFP2_RAT Outer dense fiber protein 2 OS=Rattus norvegicus OX=10116 GN=Odf2 PE=1 SV=2	outer dense fiber protein 2 isoform X20	GO:1902017//regulation of cilium assembly;	GO:0005813//centrosome;	-	-
CCNE1	556.554	111.124	1001.98	9.01681	3.17262	4.76289e-71	1.70705e-69	NC_009153.3	1614540	1625230	+	1951	CCNE1	GO:0000079;GO:0000082;GO:0005634;GO:0005737;GO:0005813;GO:0016538;GO:0097134;	K06626	3EUF5	D	sp|P24864|CCNE1_HUMAN G1/S-specific cyclin-E1 OS=Homo sapiens OX=9606 GN=CCNE1 PE=1 SV=2	G1/S-specific cyclin-E1	GO:0000079//regulation of cyclin-dependent protein serine/threonine kinase activity;GO:0000082//G1/S transition of mitotic cell cycle;	GO:0005634//nucleus;GO:0005737//cytoplasm;GO:0005813//centrosome;GO:0097134//cyclin E1-CDK2 complex;	GO:0016538//cyclin-dependent protein serine/threonine kinase regulator activity;	ko05226(Gastric cancer);ko05222(Small cell lung cancer);ko05215(Prostate cancer);ko05206(MicroRNAs in cancer);ko05203(Viral carcinogenesis);ko05200(Pathways in cancer);ko05169(Epstein-Barr virus infection);ko05166(Human T-cell leukemia virus 1 infection);ko05165(Human papillomavirus infection);ko05162(Measles);ko05161(Hepatitis B);ko04934(Cushing syndrome);ko04218(Cellular senescence);ko04151(PI3…
IGFBP2	570.852	1028.18	113.52	0.110409	-3.17907	5.10803e-71	1.82744e-69	NC_009149.3	6344112	6373889	+	1374	IGFBP2	GO:0005576;GO:0005615;GO:0031994;GO:0031995;GO:0043567;	K23575	3ERED	T	sp|P24853|IBP2_PIG Insulin-like growth factor-binding protein 2 OS=Sus scrofa OX=9823 GN=IGFBP2 PE=1 SV=2	insulin-like growth factor-binding protein 2	GO:0043567//regulation of insulin-like growth factor receptor signaling pathway;	GO:0005576//extracellular region;GO:0005615//extracellular space;	GO:0031994//insulin-like growth factor I binding;GO:0031995//insulin-like growth factor II binding;	-
C17H13orf46	213.47	19.4309	407.508	20.9722	4.39041	5.27155e-71	1.88253e-69	NC_009160.3	80434665	80445113	-	944	C17H13orf46	-	-	3ESY0	-	sp|A0A1B0GUA9|CM046_HUMAN Uncharacterized protein C13orf46 OS=Homo sapiens OX=9606 GN=C13orf46 PE=4 SV=2	uncharacterized protein C17H13orf46 isoform X4	-	-	-	-
TMEM50B	1189.66	298.609	2080.72	6.96805	2.80076	5.45809e-71	1.94564e-69	NC_009169.3	31327405	31378088	-	2554	TMEM50B	GO:0006623;GO:0032511;	-	4PTPC	S	sp|Q3SZL9|TM50B_BOVIN Transmembrane protein 50B OS=Bos taurus OX=9913 GN=TMEM50B PE=2 SV=1	transmembrane protein 50B isoform X2	GO:0006623//protein targeting to vacuole;GO:0032511//late endosome to vacuole transport via multivesicular body sorting pathway;	-	-	-
FCGRT	562.939	1006.72	119.157	0.118362	-3.07872	7.87137e-71	2.80085e-69	NC_009153.3	19600622	19612929	+	1609	FCGRT	GO:0005615;GO:0006955;GO:0009897;GO:0030881;	K24019	4IYKI	T	sp|Q8SPV9|FCGRN_MACFA IgG receptor FcRn large subunit p51 OS=Macaca fascicularis OX=9541 GN=FCGRT PE=2 SV=1	IgG receptor FcRn large subunit p51 isoform X3	GO:0006955//immune response;	GO:0005615//extracellular space;GO:0009897//external side of plasma membrane;	GO:0030881//beta-2-microglobulin binding;	-
LOC100060157	225.601	22.6907	428.512	18.8849	4.23916	8.34338e-71	2.96347e-69	NC_009148.3	69565459	69568208	-	2747	LOC100060157	GO:0005509;GO:0005783;GO:0047184;	K13510	4KR72	I	sp|Q4V8A1|PCT2B_RAT Lysophosphatidylcholine acyltransferase 2B OS=Rattus norvegicus OX=10116 GN=Lpcat2b PE=2 SV=1	LOW QUALITY PROTEIN: lysophosphatidylcholine acyltransferase 2B-like	-	GO:0005783//endoplasmic reticulum;	GO:0005509//calcium ion binding;GO:0047184//1-acylglycerophosphocholine O-acyltransferase activity;	ko00565(Ether lipid metabolism);ko00564(Glycerophospholipid metabolism)
ZNF541	1613.22	210.062	3016.37	14.3594	3.84393	8.49853e-71	3.01317e-69	NC_009153.3	17807986	17845553	-	5775	ZNF541	GO:0000118;GO:0003714;GO:0005667;GO:0006357;GO:0016575;GO:0045892;	K26584	4KYFH	K	sp|Q9H0D2|ZN541_HUMAN Zinc finger protein 541 OS=Homo sapiens OX=9606 GN=ZNF541 PE=1 SV=3	zinc finger protein 541	GO:0006357//regulation of transcription by RNA polymerase II;GO:0016575//histone deacetylation;GO:0045892//negative regulation of transcription, DNA-templated;	GO:0000118//histone deacetylase complex;GO:0005667//transcription regulator complex;	GO:0003714//transcription corepressor activity;	-
IPCEF1	230.982	435.478	26.4868	0.0608224	-4.03925	8.69532e-71	3.07743e-69	NC_009174.3	13206462	13415881	+	6889	IPCEF1	-	K23795	4MIQX	F	sp|G9CGD6|CNIPF_HUMAN CNK3/IPCEF1 fusion protein OS=Homo sapiens OX=9606 GN=CNK3/IPCEF1 PE=1 SV=1	interactor protein for cytohesin exchange factors 1 isoform X1	-	-	-	-
ADAM29	960.222	98.7647	1821.68	18.4447	4.20513	9.31346e-71	3.29031e-69	NC_009145.3	61069452	61141383	-	3213	ADAM29	GO:0004222;GO:0005886;GO:0006508;GO:0008584;GO:0009897;GO:1990913;	K16069	4J26S	O	sp|Q9UKF5|ADA29_HUMAN Disintegrin and metalloproteinase domain-containing protein 29 OS=Homo sapiens OX=9606 GN=ADAM29 PE=1 SV=3	disintegrin and metalloproteinase domain-containing protein 29	GO:0006508//proteolysis;GO:0008584//male gonad development;	GO:0005886//plasma membrane;GO:0009897//external side of plasma membrane;GO:1990913//sperm head plasma membrane;	GO:0004222//metalloendopeptidase activity;	-
HYLS1	1151.21	136.267	2166.15	15.8963	3.99062	9.66201e-71	3.40737e-69	NC_009150.3	35915321	35928610	+	2024	HYLS1	GO:0005814;GO:0060271;GO:0097730;	K16472	4J5VP	S	sp|Q96M11|HYLS1_HUMAN Hydrolethalus syndrome protein 1 OS=Homo sapiens OX=9606 GN=HYLS1 PE=1 SV=1	hydrolethalus syndrome protein 1	GO:0060271//cilium assembly;	GO:0005814//centriole;GO:0097730//non-motile cilium;	-	-
CAMSAP1	5390.03	1529.67	9250.39	6.0473	2.59629	1.04705e-70	3.68591e-69	NC_009168.3	38621599	38689908	+	8389	CAMSAP1	GO:0005516;GO:0005516;GO:0007026;GO:0030507;GO:0031122;GO:0031175;GO:0036449;GO:0051011;	K17493	3EMZA	Z	sp|Q5T5Y3|CAMP1_HUMAN Calmodulin-regulated spectrin-associated protein 1 OS=Homo sapiens OX=9606 GN=CAMSAP1 PE=1 SV=2	calmodulin-regulated spectrin-associated protein 1 isoform X8	GO:0007026//negative regulation of microtubule depolymerization;GO:0031122//cytoplasmic microtubule organization;GO:0031175//neuron projection development;	GO:0036449//microtubule minus-end;	GO:0005516//calmodulin binding;GO:0005516//calmodulin binding;GO:0030507//spectrin binding;GO:0051011//microtubule minus-end binding;	-
ACYP1	598.396	121.928	1074.86	8.81555	3.14005	1.13971e-70	4.00497e-69	NC_009167.3	20420736	20434530	-	968	ACYP1	GO:0003998;GO:0003998;	K01512	4J5DJ	C	sp|P41500|ACYP1_BOVIN Acylphosphatase-1 OS=Bos taurus OX=9913 GN=ACYP1 PE=1 SV=2	acylphosphatase-1 isoform X3	-	-	GO:0003998//acylphosphatase activity;GO:0003998//acylphosphatase activity;	ko00620(Pyruvate metabolism)
PAK5	299.485	42.0258	556.944	13.2524	3.72818	1.50217e-70	5.26932e-69	NC_009165.3	14180691	14475108	+	3501	PAK5	GO:0004674;GO:0004674;GO:0005524;GO:0005737;GO:0006468;GO:0006468;GO:0006915;GO:0007010;GO:0035556;GO:0043408;	K05736	4KPA0	T	sp|Q9P286|PAK5_HUMAN Serine/threonine-protein kinase PAK 5 OS=Homo sapiens OX=9606 GN=PAK5 PE=1 SV=1	serine/threonine-protein kinase PAK 5	GO:0006468//protein phosphorylation;GO:0006468//protein phosphorylation;GO:0006915//apoptotic process;GO:0007010//cytoskeleton organization;GO:0035556//intracellular signal transduction;GO:0043408//regulation of MAPK cascade;	GO:0005737//cytoplasm;	GO:0004674//protein serine/threonine kinase activity;GO:0004674//protein serine/threonine kinase activity;GO:0005524//ATP binding;	ko05211(Renal cell carcinoma);ko05170(Human immunodeficiency virus 1 infection);ko04810(Regulation of actin cytoskeleton);ko04660(T cell receptor signaling pathway);ko04510(Focal adhesion);ko04360(Axon guidance);ko04014(Ras signaling pathway);ko04012(ErbB signaling pathway)
TXNDC2	211.94	12.9368	410.944	31.7656	4.98939	1.59132e-70	5.57214e-69	NC_009151.3	37719226	37721182	+	1673	TXNDC2	-	-	3ESJJ	O	sp|Q86VQ3|TXND2_HUMAN Thioredoxin domain-containing protein 2 OS=Homo sapiens OX=9606 GN=TXNDC2 PE=1 SV=4	thioredoxin domain-containing protein 2 isoform X4	-	-	-	-
LOC100073168	661.372	141.521	1181.22	8.3466	3.06119	1.72211e-70	6.01948e-69	NC_009154.3	59249533	59340381	-	3544	LOC100073168	GO:0015297;GO:0016020;GO:0016020;GO:0042910;GO:1990961;	K03327	3EI42	V	sp|Q3V050|S47A2_MOUSE Multidrug and toxin extrusion protein 2 OS=Mus musculus OX=10090 GN=Slc47a2 PE=1 SV=1	multidrug and toxin extrusion protein 2-like isoform X2	GO:1990961//xenobiotic detoxification by transmembrane export across the plasma membrane;	GO:0016020//membrane;GO:0016020//membrane;	GO:0015297//antiporter activity;GO:0042910//xenobiotic transmembrane transporter activity;	-
MOK	770.614	175.551	1365.68	7.77939	2.95966	1.77409e-70	6.19022e-69	NC_009167.3	44351406	44416275	-	3308	MOK	GO:0004674;GO:0005524;GO:0005634;GO:0005737;GO:0006468;GO:0035556;	K08830	35M9C	T	sp|Q9UQ07|MOK_HUMAN MAPK/MAK/MRK overlapping kinase OS=Homo sapiens OX=9606 GN=MOK PE=2 SV=1	MAPK/MAK/MRK overlapping kinase isoform X12	GO:0006468//protein phosphorylation;GO:0035556//intracellular signal transduction;	GO:0005634//nucleus;GO:0005737//cytoplasm;	GO:0004674//protein serine/threonine kinase activity;GO:0005524//ATP binding;	-
CPED1	1012.56	1829.11	196.007	0.10716	-3.22216	2.0571e-70	7.16509e-69	NC_009147.3	77530561	77802877	+	6721	CPED1	-	-	3EJQY	S	sp|A4D0V7|CPED1_HUMAN Cadherin-like and PC-esterase domain-containing protein 1 OS=Homo sapiens OX=9606 GN=CPED1 PE=2 SV=1	cadherin-like and PC-esterase domain-containing protein 1 isoform X2	-	-	-	-
COL15A1	3827.97	6553.07	1102.87	0.168299	-2.57091	2.56556e-70	8.9204e-69	NC_009168.3	5740354	5842637	+	5397	COL15A1	GO:0005604;	K08135	4J6IQ	W	sp|P39059|COFA1_HUMAN Collagen alpha-1(XV) chain OS=Homo sapiens OX=9606 GN=COL15A1 PE=1 SV=2	collagen alpha-1(XV) chain isoform X2	-	GO:0005604//basement membrane;	-	ko04974(Protein digestion and absorption)
CCDC27	276.151	35.2162	517.086	14.6832	3.87609	2.81446e-70	9.76865e-69	NC_009145.3	46568110	46583642	-	2671	CCDC27	-	-	3ESFZ	S	sp|Q2M243|CCD27_HUMAN Coiled-coil domain-containing protein 27 OS=Homo sapiens OX=9606 GN=CCDC27 PE=1 SV=2	coiled-coil domain-containing protein 27 isoform X4	-	-	-	-
COG8	1718.44	448.044	2988.84	6.67085	2.73787	3.10883e-70	1.07715e-68	NC_009146.3	20096330	20103602	-	2176	COG8	GO:0006891;GO:0017119;GO:0017119;	K20295	3EKY8	U	sp|Q96MW5|COG8_HUMAN Conserved oligomeric Golgi complex subunit 8 OS=Homo sapiens OX=9606 GN=COG8 PE=1 SV=2	conserved oligomeric Golgi complex subunit 8	GO:0006891//intra-Golgi vesicle-mediated transport;	GO:0017119//Golgi transport complex;GO:0017119//Golgi transport complex;	-	-
MKI67	1408.7	358.038	2459.37	6.86902	2.7801	3.19863e-70	1.10632e-68	NC_009144.3	5339936	5368332	+	10001	MKI67	GO:0005515;GO:0005634;GO:0005694;GO:0007088;GO:0051983;	K17582	4J37F	S	sp|P46013|KI67_HUMAN Proliferation marker protein Ki-67 OS=Homo sapiens OX=9606 GN=MKI67 PE=1 SV=2	proliferation marker protein Ki-67	GO:0007088//regulation of mitotic nuclear division;GO:0051983//regulation of chromosome segregation;	GO:0005634//nucleus;GO:0005694//chromosome;	GO:0005515//protein binding;	-
LRGUK	863.383	204.143	1522.62	7.45863	2.89891	3.45108e-70	1.19156e-68	NC_009147.3	88246432	88354097	+	20826	LRGUK	GO:0004385;GO:0005515;GO:0005829;	K25549	3EUVB	FT	sp|Q96M69|LRGUK_HUMAN Leucine-rich repeat and guanylate kinase domain-containing protein OS=Homo sapiens OX=9606 GN=LRGUK PE=1 SV=1	leucine-rich repeat and guanylate kinase domain-containing protein isoform X7	-	GO:0005829//cytosol;	GO:0004385//guanylate kinase activity;GO:0005515//protein binding;	-
PLK2	1257.91	2184.49	331.319	0.151669	-2.721	6.07135e-70	2.09261e-68	NC_009164.3	14966378	14972393	+	2804	PLK2	GO:0000278;GO:0000922;GO:0004674;GO:0005515;GO:0005524;GO:0005634;GO:0005737;GO:0005813;GO:0006468;GO:0032465;	K08861	3EMIS	T	sp|Q9NYY3|PLK2_HUMAN Serine/threonine-protein kinase PLK2 OS=Homo sapiens OX=9606 GN=PLK2 PE=1 SV=3	serine/threonine-protein kinase PLK2	GO:0000278//mitotic cell cycle;GO:0006468//protein phosphorylation;GO:0032465//regulation of cytokinesis;	GO:0000922//spindle pole;GO:0005634//nucleus;GO:0005737//cytoplasm;GO:0005813//centrosome;	GO:0004674//protein serine/threonine kinase activity;GO:0005515//protein binding;GO:0005524//ATP binding;	ko04068(FoxO signaling pathway)
SPATA6L	670.35	144.262	1196.44	8.29353	3.05199	7.18146e-70	2.47092e-68	NC_009166.3	25538869	25583178	-	4531	SPATA6L	GO:0007283;GO:0032027;GO:0097224;	K23224	4J79M	S	sp|Q8N4H0|SPA6L_HUMAN Spermatogenesis associated 6-like protein OS=Homo sapiens OX=9606 GN=SPATA6L PE=2 SV=2	spermatogenesis associated 6-like protein isoform X5	GO:0007283//spermatogenesis;	GO:0097224//sperm connecting piece;	GO:0032027//myosin light chain binding;	-
LOC102148892	251.105	29.7949	472.416	15.8556	3.98692	9.31831e-70	3.19653e-68	NC_009144.3	83815680	83860251	-	4861	LOC102148892	GO:0016020;GO:0038023;	-	3ES8Y	S	sp|A6NF34|ANTRL_HUMAN Anthrax toxin receptor-like OS=Homo sapiens OX=9606 GN=ANTXRL PE=3 SV=3	anthrax toxin receptor-like isoform X2	-	GO:0016020//membrane;	GO:0038023//signaling receptor activity;	-
CCNYL1	2392.76	636.806	4148.72	6.51488	2.70374	9.32267e-70	3.19653e-68	NC_009161.3	81820696	81857596	+	4736	CCNYL1	GO:0000079;GO:0005886;GO:0019901;GO:0060828;GO:0061575;	-	3EKTD	S	sp|Q8N7R7|CCYL1_HUMAN Cyclin-Y-like protein 1 OS=Homo sapiens OX=9606 GN=CCNYL1 PE=1 SV=2	cyclin-Y-like protein 1 isoform X5	GO:0000079//regulation of cyclin-dependent protein serine/threonine kinase activity;GO:0060828//regulation of canonical Wnt signaling pathway;	GO:0005886//plasma membrane;	GO:0019901//protein kinase binding;GO:0061575//cyclin-dependent protein serine/threonine kinase activator activity;	-
C3H4orf17	196.793	17.3265	376.26	21.7158	4.44067	9.71824e-70	3.32639e-68	NC_009146.3	40516506	40544601	-	1756	C3H4orf17	-	-	3ENM7	S	sp|Q53FE4|CD017_HUMAN Uncharacterized protein C4orf17 OS=Homo sapiens OX=9606 GN=C4orf17 PE=1 SV=3	uncharacterized protein C4orf17 homolog isoform X2	-	-	-	-
TMEM225B_1	541.547	52.8439	1030.25	19.4961	4.28511	1.14616e-69	3.91635e-68	NC_009163.3	25829162	25831726	-	1008	TMEM225B	-	-	-	-	-	transmembrane protein 225B	-	-	-	-
LOC100057188	644.742	1143.92	145.562	0.127249	-2.97428	1.17304e-69	4.00128e-68	NC_009175.3	112028335	112099375	+	3567	LOC100057188	GO:0032039;GO:0034472;	K13180	4J0JB	S	sp|Q5JSJ4|INT6L_HUMAN Integrator complex subunit 6-like OS=Homo sapiens OX=9606 GN=INTS6L PE=1 SV=1	integrator complex subunit 6-like isoform X8	GO:0034472//snRNA 3'-end processing;	GO:0032039//integrator complex;	-	-
GALNT3	849.947	131.341	1568.55	11.9426	3.57804	1.2469e-69	4.24589e-68	NC_009161.3	45861079	45905727	-	3733	GALNT3	GO:0005794;	K00710	3EGUM	O	sp|Q14435|GALT3_HUMAN Polypeptide N-acetylgalactosaminyltransferase 3 OS=Homo sapiens OX=9606 GN=GALNT3 PE=1 SV=2	polypeptide N-acetylgalactosaminyltransferase 3	-	GO:0005794//Golgi apparatus;	-	ko00514(Other types of O-glycan biosynthesis);ko00512(Mucin type O-glycan biosynthesis)
TECTA	414.411	75.7991	753.023	9.93446	3.31244	1.345e-69	4.57208e-68	NC_009150.3	29271603	29339882	+	7529	TECTA	GO:0005515;GO:0007160;	K18273	3EPK8	W	sp|O08523|TECTA_MOUSE Alpha-tectorin OS=Mus musculus OX=10090 GN=Tecta PE=1 SV=2	alpha-tectorin	GO:0007160//cell-matrix adhesion;	-	GO:0005515//protein binding;	-
CNBD1	223.581	23.2058	423.956	18.2694	4.19136	1.44918e-69	4.91775e-68	NC_009152.3	1765078	2174444	-	1851	CNBD1	-	-	3EQNQ	S	sp|Q8NA66|CNBD1_HUMAN Cyclic nucleotide-binding domain-containing protein 1 OS=Homo sapiens OX=9606 GN=CNBD1 PE=2 SV=1	cyclic nucleotide-binding domain-containing protein 1 isoform X5	-	-	-	-
CDC20	1366.61	188.81	2544.41	13.476	3.75232	1.56864e-69	5.31404e-68	NC_009145.3	14927806	14931956	-	1852	CDC20	GO:0005515;GO:0005680;GO:0010997;GO:0031145;GO:1904668;GO:1905786;GO:1990757;	K03363	4IY7W	DO	sp|Q5H7C0|CDC20_PIG Cell division cycle protein 20 homolog OS=Sus scrofa OX=9823 GN=CDC20 PE=2 SV=1	cell division cycle protein 20 homolog	GO:0031145//anaphase-promoting complex-dependent catabolic process;GO:1904668//positive regulation of ubiquitin protein ligase activity;GO:1905786//positive regulation of anaphase-promoting complex-dependent catabolic process;	GO:0005680//anaphase-promoting complex;	GO:0005515//protein binding;GO:0010997//anaphase-promoting complex binding;GO:1990757//ubiquitin ligase activator activity;	ko05203(Viral carcinogenesis);ko05166(Human T-cell leukemia virus 1 infection);ko04120(Ubiquitin mediated proteolysis);ko04114(Oocyte meiosis);ko04110(Cell cycle)
C20H6orf10	229.611	24.9852	434.237	17.3798	4.11934	1.59292e-69	5.38706e-68	NC_009163.3	32899626	32982212	-	6081	C20H6orf10	-	-	4JAEF	S	sp|Q5SRN2|TSBP1_HUMAN Testis-expressed basic protein 1 OS=Homo sapiens OX=9606 GN=TSBP1 PE=2 SV=3	uncharacterized protein C6orf10 homolog isoform X11	-	-	-	-
LOC102147531	378.543	38.2938	718.792	18.7705	4.23039	1.60411e-69	5.41564e-68	NC_009151.3	5386191	5397257	+	1533	LOC102147531	-	-	3EXMZ	-	-	uncharacterized protein LOC102147531 isoform X3	-	-	-	-
CDH3	537.889	961.453	114.325	0.118908	-3.07208	1.97284e-69	6.64917e-68	NC_009146.3	19557063	19600229	+	3608	CDH3	GO:0000902;GO:0005509;GO:0005509;GO:0005737;GO:0005886;GO:0005912;GO:0007043;GO:0007156;GO:0007275;GO:0016339;GO:0016342;GO:0034332;GO:0045296;	K06796	4KWEN	S	sp|P22223|CADH3_HUMAN Cadherin-3 OS=Homo sapiens OX=9606 GN=CDH3 PE=1 SV=2	cadherin-3 isoform X2	GO:0000902//cell morphogenesis;GO:0007043//cell-cell junction assembly;GO:0007156//homophilic cell adhesion via plasma membrane adhesion molecules;GO:0007275//multicellular organism development;GO:0016339//calcium-dependent cell-cell adhesion via plasma membrane cell adhesion molecules;GO:0034332//adherens junction organization;	GO:0005737//cytoplasm;GO:0005886//plasma membrane;GO:0005912//adherens junction;GO:0016342//catenin complex;	GO:0005509//calcium ion binding;GO:0005509//calcium ion binding;GO:0045296//cadherin binding;	ko04514(Cell adhesion molecules)
SH3RF2	411.59	74.9455	748.234	9.98371	3.31958	2.09686e-69	7.05515e-68	NC_009157.3	30947252	31073177	-	7418	SH3RF2	GO:0005654;GO:0008157;GO:0016567;GO:0032436;GO:0043066;GO:0046330;GO:0061630;	K12171	3EP9W	O	sp|Q8TEC5|SH3R2_HUMAN E3 ubiquitin-protein ligase SH3RF2 OS=Homo sapiens OX=9606 GN=SH3RF2 PE=1 SV=3	putative E3 ubiquitin-protein ligase SH3RF2 isoform X1	GO:0016567//protein ubiquitination;GO:0032436//positive regulation of proteasomal ubiquitin-dependent protein catabolic process;GO:0043066//negative regulation of apoptotic process;GO:0046330//positive regulation of JNK cascade;	GO:0005654//nucleoplasm;	GO:0008157//protein phosphatase 1 binding;GO:0061630//ubiquitin protein ligase activity;	-
MCF2L2	986.037	1720.7	251.37	0.146086	-2.77511	2.1379e-69	7.18102e-68	NC_009162.3	23991816	24230578	-	6049	MCF2L2	GO:0005085;GO:0005085;GO:0005737;	K20685	3EFAK	T	sp|Q86YR7|MF2L2_HUMAN Probable guanine nucleotide exchange factor MCF2L2 OS=Homo sapiens OX=9606 GN=MCF2L2 PE=2 SV=3	probable guanine nucleotide exchange factor MCF2L2 isoform X6	-	GO:0005737//cytoplasm;	GO:0005085//guanyl-nucleotide exchange factor activity;GO:0005085//guanyl-nucleotide exchange factor activity;	-
LOC100054358	346.375	40.6003	652.15	16.0627	4.00564	3.02925e-69	1.01577e-67	NC_009166.3	7325921	7353450	+	2441	LOC100054358	GO:0015389;GO:0015390;GO:0015860;GO:0015864;GO:0016020;GO:0016020;	K11536	4M3IN	FP	sp|Q9HAS3|S28A3_HUMAN Solute carrier family 28 member 3 OS=Homo sapiens OX=9606 GN=SLC28A3 PE=1 SV=1	solute carrier family 28 member 3	GO:0015860//purine nucleoside transmembrane transport;GO:0015864//pyrimidine nucleoside transport;	GO:0016020//membrane;GO:0016020//membrane;	GO:0015389//pyrimidine- and adenine-specific:sodium symporter activity;GO:0015390//purine-specific nucleoside:sodium symporter activity;	-
SLC6A13	764.058	173.258	1354.86	7.81988	2.96715	3.23176e-69	1.08185e-67	NC_009149.3	31381956	31422122	+	3927	SLC6A13	GO:0005332;GO:0005886;GO:0006836;GO:0035725;	K05046	4N57Z	P	sp|Q9NSD5|S6A13_HUMAN Sodium- and chloride-dependent GABA transporter 2 OS=Homo sapiens OX=9606 GN=SLC6A13 PE=1 SV=3	sodium- and chloride-dependent GABA transporter 2 isoform X6	GO:0006836//neurotransmitter transport;GO:0035725//sodium ion transmembrane transport;	GO:0005886//plasma membrane;	GO:0005332//gamma-aminobutyric acid:sodium symporter activity;	ko04727(GABAergic synapse);ko04721(Synaptic vesicle cycle)
GALNT14	170.25	12.0259	328.475	27.314	4.77157	3.24115e-69	1.08316e-67	NC_009158.3	66632096	66837922	+	2538	GALNT14	GO:0005794;	K00710	4MGZH	O	sp|Q96FL9|GLT14_HUMAN Polypeptide N-acetylgalactosaminyltransferase 14 OS=Homo sapiens OX=9606 GN=GALNT14 PE=1 SV=1	polypeptide N-acetylgalactosaminyltransferase 14	-	GO:0005794//Golgi apparatus;	-	ko00514(Other types of O-glycan biosynthesis);ko00512(Mucin type O-glycan biosynthesis)
GAPDHS	3888.84	337.298	7440.39	22.0588	4.46328	3.55756e-69	1.18689e-67	NC_009153.3	6743564	6753448	+	1824	GAPDHS	GO:0006006;GO:0016620;GO:0016620;GO:0050661;GO:0051287;	K10705	3ERFQ	G	sp|O14556|G3PT_HUMAN Glyceraldehyde-3-phosphate dehydrogenase, testis-specific OS=Homo sapiens OX=9606 GN=GAPDHS PE=1 SV=2	glyceraldehyde-3-phosphate dehydrogenase, testis-specific isoform X3	GO:0006006//glucose metabolic process;	-	GO:0016620//oxidoreductase activity, acting on the aldehyde or oxo group of donors, NAD or NADP as acceptor;GO:0016620//oxidoreductase activity, acting on the aldehyde or oxo group of donors, NAD or NADP as acceptor;GO:0050661//NADP binding;GO:0051287//NAD binding;	ko00010(Glycolysis / Gluconeogenesis)
NUGGC	490.557	96.6118	884.502	9.15522	3.19459	3.62268e-69	1.20658e-67	NC_009145.3	56966194	57020222	-	9087	NUGGC	GO:0003924;	-	4M03D	S	sp|Q68CJ6|SLIP_HUMAN Nuclear GTPase SLIP-GC OS=Homo sapiens OX=9606 GN=NUGGC PE=2 SV=3	nuclear GTPase SLIP-GC isoform X5	-	-	GO:0003924//GTPase activity;	-
RABEPK	737.024	109.548	1364.5	12.4558	3.63874	4.30397e-69	1.43109e-67	NC_009168.3	29646528	29662093	+	1537	RABEPK	GO:0005515;	K20285	3EKMG	S	sp|Q5EA50|RABEK_BOVIN Rab9 effector protein with kelch motifs OS=Bos taurus OX=9913 GN=RABEPK PE=2 SV=1	rab9 effector protein with kelch motifs isoform X3	-	-	GO:0005515//protein binding;	-
FBXO36	346.42	50.6619	642.178	12.6758	3.664	5.00533e-69	1.6615e-67	NC_009149.3	17427272	17513090	+	3178	FBXO36	GO:0005515;	K10312	3EHYR	S	sp|Q8NEA4|FBX36_HUMAN F-box only protein 36 OS=Homo sapiens OX=9606 GN=FBXO36 PE=2 SV=2	F-box only protein 36 isoform X2	-	-	GO:0005515//protein binding;	-
SSBP1	1595.21	409.122	2781.3	6.79821	2.76516	5.06017e-69	1.67689e-67	NC_009147.3	94656438	94740033	+	4064	SSBP1	GO:0003697;GO:0003697;GO:0004252;GO:0006264;GO:0006508;GO:0042645;GO:0051096;	K03111	4J3CK	L	sp|Q32PB0|SSBP_BOVIN Single-stranded DNA-binding protein, mitochondrial OS=Bos taurus OX=9913 GN=SSBP1 PE=2 SV=1	single-stranded DNA-binding protein, mitochondrial isoform X5	GO:0006264//mitochondrial DNA replication;GO:0006508//proteolysis;GO:0051096//positive regulation of helicase activity;	GO:0042645//mitochondrial nucleoid;	GO:0003697//single-stranded DNA binding;GO:0003697//single-stranded DNA binding;GO:0004252//serine-type endopeptidase activity;	ko03440(Homologous recombination);ko03430(Mismatch repair);ko03030(DNA replication)
PKD2L1	170.438	11.9866	328.89	27.4381	4.77811	6.48465e-69	2.14536e-67	NC_009144.3	29650108	29700261	+	3360	PKD2L1	GO:0005262;GO:0005272;GO:0005509;GO:0005509;GO:0015269;GO:0016020;GO:0016020;GO:0050982;GO:0051371;GO:0071805;	K04990	3ERN2	PT	sp|Q9P0L9|PK2L1_HUMAN Polycystic kidney disease 2-like 1 protein OS=Homo sapiens OX=9606 GN=PKD2L1 PE=1 SV=1	polycystic kidney disease 2-like 1 protein	GO:0050982//detection of mechanical stimulus;GO:0071805//potassium ion transmembrane transport;	GO:0016020//membrane;GO:0016020//membrane;	GO:0005262//calcium channel activity;GO:0005272//sodium channel activity;GO:0005509//calcium ion binding;GO:0005509//calcium ion binding;GO:0015269//calcium-activated potassium channel activity;GO:0051371//muscle alpha-actinin binding;	ko04742(Taste transduction)
RACGAP1	1115.6	279.61	1951.58	6.97965	2.80316	6.75119e-69	2.22981e-67	NC_009149.3	68520441	68546856	-	3736	RACGAP1	GO:0007165;	K16733	3EQVR	T	sp|Q9H0H5|RGAP1_HUMAN Rac GTPase-activating protein 1 OS=Homo sapiens OX=9606 GN=RACGAP1 PE=1 SV=1	rac GTPase-activating protein 1 isoform X2	GO:0007165//signal transduction;	-	-	-
TMEM249	164.916	11.1799	318.651	28.5021	4.83299	7.07429e-69	2.33263e-67	NC_009152.3	85102572	85104843	-	972	TMEM249	-	-	3EITQ	S	sp|Q2WGJ8|TM249_HUMAN Transmembrane protein 249 OS=Homo sapiens OX=9606 GN=TMEM249 PE=2 SV=1	transmembrane protein 249	-	-	-	-
CCDC87	235.032	26.6211	443.444	16.6576	4.05811	7.53025e-69	2.47884e-67	NC_009155.3	30257411	30259987	-	2577	CCDC87	-	-	3ETUA	S	sp|Q9NVE4|CCD87_HUMAN Coiled-coil domain-containing protein 87 OS=Homo sapiens OX=9606 GN=CCDC87 PE=1 SV=2	coiled-coil domain-containing protein 87	-	-	-	-
FAM84A	789.666	184.467	1394.86	7.56161	2.91869	7.9483e-69	2.61211e-67	NC_009158.3	80936308	80943042	-	5839	FAM84A	-	K22805	4MHAR	S	sp|Q96KN4|LRAT1_HUMAN Protein LRATD1 OS=Homo sapiens OX=9606 GN=LRATD1 PE=1 SV=2	protein FAM84A	-	-	-	-
RNF151	247.123	29.3917	464.854	15.8159	3.9833	8.92993e-69	2.92985e-67	NC_009156.3	42035369	42037644	-	915	RNF151	GO:0004842;GO:0008270;GO:0033209;GO:0043122;GO:0046330;GO:0070534;GO:0098802;	K24148	3EQTY	O	sp|Q2KHN1|RN151_HUMAN RING finger protein 151 OS=Homo sapiens OX=9606 GN=RNF151 PE=1 SV=1	LOW QUALITY PROTEIN: RING finger protein 151	GO:0033209//tumor necrosis factor-mediated signaling pathway;GO:0043122//regulation of I-kappaB kinase/NF-kappaB signaling;GO:0046330//positive regulation of JNK cascade;GO:0070534//protein K63-linked ubiquitination;	GO:0098802//plasma membrane signaling receptor complex;	GO:0004842//ubiquitin-protein transferase activity;GO:0008270//zinc ion binding;	-
DESI1	2265.06	611.601	3918.53	6.407	2.67965	9.47183e-69	3.10249e-67	NC_009171.3	39174779	39195460	-	3206	DESI1	GO:0008233;GO:0008233;GO:0070646;	K22762	4J36Q	S	sp|Q6ICB0|DESI1_HUMAN Desumoylating isopeptidase 1 OS=Homo sapiens OX=9606 GN=DESI1 PE=1 SV=1	desumoylating isopeptidase 1	GO:0070646//protein modification by small protein removal;	-	GO:0008233//peptidase activity;GO:0008233//peptidase activity;	-
CIB1	605.577	129.417	1081.74	8.35851	3.06325	1.10073e-68	3.59948e-67	NC_009144.3	94071696	94075248	+	991	CIB1	GO:0005509;	K17259	4JB7T	T	sp|Q17QE5|CIB1_BOVIN Calcium and integrin-binding protein 1 OS=Bos taurus OX=9913 GN=CIB1 PE=2 SV=1	calcium and integrin-binding protein 1	-	-	GO:0005509//calcium ion binding;	-
BUB1B	983.274	238.455	1728.09	7.24704	2.85739	1.15224e-68	3.76171e-67	NC_009144.3	149756809	149807889	-	3723	BUB1B	GO:0004672;GO:0004672;GO:0005524;GO:0006468;GO:0007094;GO:0051754;	K06637	3EEIG	D	sp|O60566|BUB1B_HUMAN Mitotic checkpoint serine/threonine-protein kinase BUB1 beta OS=Homo sapiens OX=9606 GN=BUB1B PE=1 SV=3	mitotic checkpoint serine/threonine-protein kinase BUB1 beta isoform X2	GO:0006468//protein phosphorylation;GO:0007094//mitotic spindle assembly checkpoint signaling;GO:0051754//meiotic sister chromatid cohesion, centromeric;	-	GO:0004672//protein kinase activity;GO:0004672//protein kinase activity;GO:0005524//ATP binding;	ko05166(Human T-cell leukemia virus 1 infection);ko04110(Cell cycle)
BBOF1	1233.1	176.064	2290.13	13.0074	3.70126	1.23405e-68	4.02216e-67	NC_009167.3	19506688	19574005	+	4466	BBOF1	-	K25473	3ESXV	S	sp|Q8ND07|BBOF1_HUMAN Basal body-orientation factor 1 OS=Homo sapiens OX=9606 GN=BBOF1 PE=2 SV=3	basal body-orientation factor 1 isoform X9	-	-	-	-
SNED1	1391.06	2636.11	146.001	0.055385	-4.17436	1.363e-68	4.43513e-67	NC_009149.3	26344443	26425056	+	8424	SNED1	GO:0005509;GO:0005515;GO:0007160;	K24470	4J52C	T	sp|Q8TER0|SNED1_HUMAN Sushi, nidogen and EGF-like domain-containing protein 1 OS=Homo sapiens OX=9606 GN=SNED1 PE=2 SV=2	sushi, nidogen and EGF-like domain-containing protein 1	GO:0007160//cell-matrix adhesion;	-	GO:0005509//calcium ion binding;GO:0005515//protein binding;	-
TRPV5	270.643	16.7541	524.532	31.3077	4.96844	1.42236e-68	4.62068e-67	NC_009147.3	96103218	96129902	-	4183	TRPV5	GO:0005262;GO:0005262;GO:0005515;GO:0016020;GO:0016020;GO:0098703;	K04974	3ESHP	PT	sp|Q9XSM3|TRPV5_RABIT Transient receptor potential cation channel subfamily V member 5 OS=Oryctolagus cuniculus OX=9986 GN=Trpv5 PE=1 SV=1	transient receptor potential cation channel subfamily V member 5 isoform X3	GO:0098703//calcium ion import across plasma membrane;	GO:0016020//membrane;GO:0016020//membrane;	GO:0005262//calcium channel activity;GO:0005262//calcium channel activity;GO:0005515//protein binding;	ko04961(Endocrine and other factor-regulated calcium reabsorption);ko04928(Parathyroid hormone synthesis, secretion and action)
AP1M1	5272.05	880.628	9663.47	10.9734	3.45594	1.48724e-68	4.82352e-67	NC_009164.3	2115706	2144918	+	2283	AP1M1	GO:0006886;GO:0016192;GO:0016192;GO:0030131;GO:0030136;GO:0035615;	K12393	4IZJM	U	sp|Q2KJ81|AP1M1_BOVIN AP-1 complex subunit mu-1 OS=Bos taurus OX=9913 GN=AP1M1 PE=1 SV=3	AP-1 complex subunit mu-1	GO:0006886//intracellular protein transport;GO:0016192//vesicle-mediated transport;GO:0016192//vesicle-mediated transport;	GO:0030131//clathrin adaptor complex;GO:0030136//clathrin-coated vesicle;	GO:0035615//clathrin adaptor activity;	ko05170(Human immunodeficiency virus 1 infection);ko04142(Lysosome)
C18H2orf69	1390.82	369.795	2411.84	6.52211	2.70534	1.72689e-68	5.59162e-67	NC_009161.3	74895887	74909367	+	3701	C18H2orf69	GO:0005739;	-	3EPSS	S	sp|Q8N8R5|CB069_HUMAN Mitochondrial protein C2orf69 OS=Homo sapiens OX=9606 GN=C2orf69 PE=1 SV=1	UPF0565 protein C2orf69 homolog	-	GO:0005739//mitochondrion;	-	-
ATP7B	2555.24	716.049	4394.43	6.13706	2.61755	2.07947e-68	6.72224e-67	NC_009160.3	19134728	19240380	+	9173	ATP7B	GO:0005507;GO:0005507;GO:0005524;GO:0006812;GO:0016020;GO:0016020;GO:0016887;GO:0043682;GO:0055070;	K17686	4KPKV	P	sp|P35670|ATP7B_HUMAN Copper-transporting ATPase 2 OS=Homo sapiens OX=9606 GN=ATP7B PE=1 SV=4	copper-transporting ATPase 2 isoform X6	GO:0006812//cation transport;GO:0055070//copper ion homeostasis;	GO:0016020//membrane;GO:0016020//membrane;	GO:0005507//copper ion binding;GO:0005507//copper ion binding;GO:0005524//ATP binding;GO:0016887//ATP hydrolysis activity;GO:0043682//P-type divalent copper transporter activity;	ko04978(Mineral absorption);ko01524(Platinum drug resistance)
NKAPL	275.569	35.5171	515.62	14.5175	3.85972	2.24067e-68	7.23154e-67	NC_009163.3	27654644	27656103	+	1460	NKAPL	GO:0003682;GO:0005634;GO:0010468;	K25931	35APJ	S	sp|Q5SZT7|NKAPL_MOUSE NKAP-like protein OS=Mus musculus OX=10090 GN=Nkapl PE=1 SV=1	NKAP-like protein	GO:0010468//regulation of gene expression;	GO:0005634//nucleus;	GO:0003682//chromatin binding;	-
PIH1D2	365.516	59.2998	671.732	11.3277	3.50179	2.25059e-68	7.25174e-67	NC_009150.3	21095768	21101023	-	1492	PIH1D2	GO:0000492;GO:0005737;GO:0006364;GO:0097255;GO:1990904;	K25427	4KQ38	S	sp|Q32LH3|PIHD2_BOVIN PIH1 domain-containing protein 2 OS=Bos taurus OX=9913 GN=PIH1D2 PE=2 SV=1	PIH1 domain-containing protein 2	GO:0000492//box C/D snoRNP assembly;GO:0006364//rRNA processing;	GO:0005737//cytoplasm;GO:0097255//R2TP complex;GO:1990904//ribonucleoprotein complex;	-	-
FAM220A	1434.61	379.097	2490.12	6.56854	2.71557	2.95269e-68	9.49855e-67	NC_009156.3	5088117	5104476	+	2270	FAM220A	GO:0000122;GO:0005634;GO:0006470;GO:0097677;	-	3EUYR	S	sp|Q7Z4H9|F220A_HUMAN Protein FAM220A OS=Homo sapiens OX=9606 GN=FAM220A PE=1 SV=1	protein FAM220A	GO:0000122//negative regulation of transcription by RNA polymerase II;GO:0006470//protein dephosphorylation;	GO:0005634//nucleus;	GO:0097677//STAT family protein binding;	-
CALR3	1128.69	165.533	2091.85	12.6371	3.65959	3.18882e-68	1.02415e-66	NC_009164.3	2335041	2358675	-	1719	CALR3	GO:0005509;GO:0005509;GO:0005783;GO:0005783;GO:0005789;GO:0006457;GO:0006457;GO:0030433;GO:0051082;GO:0051082;	K10098	3ESYT	O	sp|Q2TBR8|CALR3_BOVIN Calreticulin-3 OS=Bos taurus OX=9913 GN=CALR3 PE=2 SV=1	calreticulin-3	GO:0006457//protein folding;GO:0006457//protein folding;GO:0030433//ubiquitin-dependent ERAD pathway;	GO:0005783//endoplasmic reticulum;GO:0005783//endoplasmic reticulum;GO:0005789//endoplasmic reticulum membrane;	GO:0005509//calcium ion binding;GO:0005509//calcium ion binding;GO:0051082//unfolded protein binding;GO:0051082//unfolded protein binding;	-
ARHGEF33	568.547	119.545	1017.55	8.51183	3.08947	3.33168e-68	1.0683e-66	NC_009158.3	59977880	60091758	-	9232	ARHGEF33	GO:0005085;	-	36A9I	T	sp|A8MVX0|ARG33_HUMAN Rho guanine nucleotide exchange factor 33 OS=Homo sapiens OX=9606 GN=ARHGEF33 PE=2 SV=2	rho guanine nucleotide exchange factor 33 isoform X9	-	-	GO:0005085//guanyl-nucleotide exchange factor activity;	-
CPEB2	2441.87	687.085	4196.66	6.10792	2.61068	3.95729e-68	1.26685e-66	NC_009146.3	110044401	110112878	-	7065	CPEB2	GO:0000900;GO:0003730;GO:0005634;GO:0005737;GO:0008135;GO:0043005;GO:0043022;GO:0045202;GO:1990124;GO:2000766;	K02602	3EHHG	A	sp|Q7Z5Q1|CPEB2_HUMAN Cytoplasmic polyadenylation element-binding protein 2 OS=Homo sapiens OX=9606 GN=CPEB2 PE=2 SV=3	LOW QUALITY PROTEIN: cytoplasmic polyadenylation element-binding protein 2	GO:2000766//negative regulation of cytoplasmic translation;	GO:0005634//nucleus;GO:0005737//cytoplasm;GO:0043005//neuron projection;GO:0045202//synapse;GO:1990124//messenger ribonucleoprotein complex;	GO:0000900//translation repressor activity, mRNA regulatory element binding;GO:0003730//mRNA 3'-UTR binding;GO:0008135//translation factor activity, RNA binding;GO:0043022//ribosome binding;	ko04914(Progesterone-mediated oocyte maturation);ko04114(Oocyte meiosis)
PDE3B	5622.29	629.957	10614.6	16.8498	4.07466	4.48096e-68	1.43217e-66	NC_009150.3	85401284	85585653	+	5843	PDE3B	GO:0004115;GO:0007165;GO:0016020;GO:0043422;GO:0043951;	K13296	3EJ9J	T	sp|Q13370|PDE3B_HUMAN cGMP-inhibited 3&apos;,5&apos;-cyclic phosphodiesterase B OS=Homo sapiens OX=9606 GN=PDE3B PE=1 SV=2	cGMP-inhibited 3',5'-cyclic phosphodiesterase B isoform X2	GO:0007165//signal transduction;GO:0043951//negative regulation of cAMP-mediated signaling;	GO:0016020//membrane;	GO:0004115//3',5'-cyclic-AMP phosphodiesterase activity;GO:0043422//protein kinase B binding;	ko05032(Morphine addiction);ko04924(Renin secretion);ko04923(Regulation of lipolysis in adipocytes);ko04922(Glucagon signaling pathway);ko04914(Progesterone-mediated oocyte maturation);ko04910(Insulin signaling pathway);ko04371(Apelin signaling pathway);ko04024(cAMP signaling pathway);ko04022(cGMP-PKG signaling pathway);ko00230(Purine metabolism)
SPAM1	1248.35	128.436	2368.26	18.4392	4.20471	4.85066e-68	1.54783e-66	NC_009147.3	79896891	79920726	+	3684	SPAM1	GO:0001669;GO:0004415;GO:0004415;GO:0005975;GO:0005975;GO:0007342;GO:0030214;	K01197	4J692	G	sp|P38567|HYALP_HUMAN Hyaluronidase PH-20 OS=Homo sapiens OX=9606 GN=SPAM1 PE=1 SV=1	hyaluronidase PH-20 isoform X2	GO:0005975//carbohydrate metabolic process;GO:0005975//carbohydrate metabolic process;GO:0007342//fusion of sperm to egg plasma membrane involved in single fertilization;GO:0030214//hyaluronan catabolic process;	GO:0001669//acrosomal vesicle;	GO:0004415//hyalurononglucosaminidase activity;GO:0004415//hyalurononglucosaminidase activity;	ko04142(Lysosome);ko00531(Glycosaminoglycan degradation)
SPATA4	926.025	102.26	1749.79	17.1112	4.09687	4.85968e-68	1.54821e-66	NC_009170.3	32468546	32479725	+	1079	SPATA4	GO:0005930;GO:0008017;GO:0051493;GO:1900118;	K25616	3EJTJ	S	sp|Q8NEY3|SPAT4_HUMAN Spermatogenesis-associated protein 4 OS=Homo sapiens OX=9606 GN=SPATA4 PE=1 SV=1	spermatogenesis-associated protein 4	GO:0051493//regulation of cytoskeleton organization;GO:1900118//negative regulation of execution phase of apoptosis;	GO:0005930//axoneme;	GO:0008017//microtubule binding;	-
LOC102148677	304.261	45.1377	563.384	12.4814	3.64171	5.02419e-68	1.59805e-66	NC_009149.3	31717754	31746724	-	1520	LOC102148677	GO:0005737;	-	3EPFW	S	sp|Q8NDA8|MROH1_HUMAN Maestro heat-like repeat-containing protein family member 1 OS=Homo sapiens OX=9606 GN=MROH1 PE=2 SV=3	maestro heat-like repeat-containing protein family member 1	-	GO:0005737//cytoplasm;	-	-
SLC37A4	1659.81	442.198	2877.42	6.50709	2.70201	6.3148e-68	2.00533e-66	NC_009150.3	27378654	27385202	-	3371	SLC37A4	GO:0005789;GO:0015760;GO:0035435;GO:0061513;	K08171	3EGQ4	G	sp|O43826|G6PT1_HUMAN Glucose-6-phosphate exchanger SLC37A4 OS=Homo sapiens OX=9606 GN=SLC37A4 PE=1 SV=1	glucose-6-phosphate exchanger SLC37A4 isoform X2	GO:0015760//glucose-6-phosphate transport;GO:0035435//phosphate ion transmembrane transport;	GO:0005789//endoplasmic reticulum membrane;	GO:0061513//glucose 6-phosphate:inorganic phosphate antiporter activity;	ko04973(Carbohydrate digestion and absorption)
ST6GALNAC2	1019.31	110.429	1928.19	17.4609	4.12605	6.65875e-68	2.11116e-66	NC_009154.3	5595858	5611548	+	2318	ST6GALNAC2	GO:0006486;GO:0008373;	K06616	35JKS	G	sp|Q9UJ37|SIA7B_HUMAN Alpha-N-acetylgalactosaminide alpha-2,6-sialyltransferase 2 OS=Homo sapiens OX=9606 GN=ST6GALNAC2 PE=1 SV=1	alpha-N-acetylgalactosaminide alpha-2,6-sialyltransferase 2 isoform X2	GO:0006486//protein glycosylation;	-	GO:0008373//sialyltransferase activity;	ko00512(Mucin type O-glycan biosynthesis)
TTC7A	1137.4	293.458	1981.35	6.75172	2.75525	7.84914e-68	2.4846e-66	NC_009158.3	52921300	53042562	-	5437	TTC7A	GO:0005515;GO:0005886;GO:0046854;GO:0072659;	K21843	3EQK6	T	sp|Q9ULT0|TTC7A_HUMAN Tetratricopeptide repeat protein 7A OS=Homo sapiens OX=9606 GN=TTC7A PE=1 SV=3	tetratricopeptide repeat protein 7A isoform X4	GO:0046854//phosphatidylinositol phosphate biosynthetic process;GO:0072659//protein localization to plasma membrane;	GO:0005886//plasma membrane;	GO:0005515//protein binding;	-
KIF17	2602.24	192.214	5012.28	26.0765	4.70468	8.82304e-68	2.78842e-66	NC_009145.3	33730576	33777958	+	3833	KIF17	GO:0003777;GO:0003777;GO:0005524;GO:0007018;GO:0007018;GO:0008017;	K20198	4J0EW	Z	sp|Q9P2E2|KIF17_HUMAN Kinesin-like protein KIF17 OS=Homo sapiens OX=9606 GN=KIF17 PE=2 SV=3	kinesin-like protein KIF17 isoform X7	GO:0007018//microtubule-based movement;GO:0007018//microtubule-based movement;	-	GO:0003777//microtubule motor activity;GO:0003777//microtubule motor activity;GO:0005524//ATP binding;GO:0008017//microtubule binding;	-
LOC106781034	1661.1	115.558	3206.64	27.7492	4.79437	1.21883e-67	3.84583e-66	NW_019642669.1	6150	9600	+	2911	LOC106781034	-	-	4IW8M	S	sp|Q6ZQQ2|S31D1_HUMAN Spermatogenesis-associated protein 31D1 OS=Homo sapiens OX=9606 GN=SPATA31D1 PE=2 SV=1	putative spermatogenesis-associated protein 31D3	-	-	-	-
LOC100063645	268.887	34.8645	502.91	14.4247	3.85047	1.26743e-67	3.9928e-66	NC_009152.3	83748928	83755963	-	2352	LOC100063645	GO:0004507;GO:0005506;GO:0005743;GO:0006704;GO:0008203;GO:0020037;GO:0032342;GO:0034650;GO:0047783;GO:0071375;	K00497	3EU4X	Q	sp|P51663|C11B1_SHEEP Cytochrome P450 11B1, mitochondrial OS=Ovis aries OX=9940 GN=CYP11B1 PE=2 SV=2	cytochrome P450 11B1, mitochondrial	GO:0006704//glucocorticoid biosynthetic process;GO:0008203//cholesterol metabolic process;GO:0032342//aldosterone biosynthetic process;GO:0034650//cortisol metabolic process;GO:0071375//cellular response to peptide hormone stimulus;	GO:0005743//mitochondrial inner membrane;	GO:0004507//steroid 11-beta-monooxygenase activity;GO:0005506//iron ion binding;GO:0020037//heme binding;GO:0047783//corticosterone 18-monooxygenase activity;	ko04934(Cushing syndrome);ko04927(Cortisol synthesis and secretion);ko00140(Steroid hormone biosynthesis)
LOC106782834	208.773	21.6182	395.928	18.3146	4.19492	1.34347e-67	4.22534e-66	NC_009145.3	58871062	58884209	-	3638	LOC106782834	GO:0004252;GO:0006508;	-	3EGQX	O	sp|Q9D9M0|PRS52_MOUSE Serine protease 52 OS=Mus musculus OX=10090 GN=Prss52 PE=2 SV=2	serine protease 52 isoform X2	GO:0006508//proteolysis;	-	GO:0004252//serine-type endopeptidase activity;	-
DOCK8	493.945	882.74	105.15	0.119117	-3.06954	1.34551e-67	4.22534e-66	NC_009166.3	21768937	21983585	+	9672	DOCK8	GO:0005085;GO:0007264;GO:0031252;GO:0043547;GO:1903905;GO:2000406;	K21852	4MEZK	T	sp|Q8NF50|DOCK8_HUMAN Dedicator of cytokinesis protein 8 OS=Homo sapiens OX=9606 GN=DOCK8 PE=1 SV=3	dedicator of cytokinesis protein 8 isoform X1	GO:0007264//small GTPase mediated signal transduction;GO:0043547//positive regulation of GTPase activity;GO:1903905//positive regulation of establishment of T cell polarity;GO:2000406//positive regulation of T cell migration;	GO:0031252//cell leading edge;	GO:0005085//guanyl-nucleotide exchange factor activity;	-
CCDC105	183.542	15.1937	351.89	23.1603	4.53358	1.5689e-67	4.91903e-66	NC_009164.3	1073141	1080685	+	1719	CCDC105	-	-	4J0AQ	S	sp|Q2YDN4|CC105_BOVIN Coiled-coil domain-containing protein 105 OS=Bos taurus OX=9913 GN=CCDC105 PE=2 SV=1	coiled-coil domain-containing protein 105	-	-	-	-
SLC2A8	589.411	127.248	1051.57	8.26395	3.04683	1.58006e-67	4.94619e-66	NC_009168.3	31481273	31489893	+	2136	SLC2A8	GO:0016020;GO:0022857;GO:0055085;	K08145	4KVN8	P	sp|Q9NY64|GTR8_HUMAN Solute carrier family 2, facilitated glucose transporter member 8 OS=Homo sapiens OX=9606 GN=SLC2A8 PE=1 SV=3	solute carrier family 2, facilitated glucose transporter member 8 isoform X2	GO:0055085//transmembrane transport;	GO:0016020//membrane;	GO:0022857//transmembrane transporter activity;	-
KIF23	1066.87	265.552	1868.19	7.03513	2.81458	1.63756e-67	5.11809e-66	NC_009144.3	124635218	124664044	-	3650	KIF23	GO:0003777;GO:0003777;GO:0005524;GO:0005634;GO:0005871;GO:0005874;GO:0007018;GO:0007018;GO:0008017;GO:0008017;GO:0016887;	K17387	352M1	Z	sp|Q02241|KIF23_HUMAN Kinesin-like protein KIF23 OS=Homo sapiens OX=9606 GN=KIF23 PE=1 SV=3	kinesin-like protein KIF23 isoform X2	GO:0007018//microtubule-based movement;GO:0007018//microtubule-based movement;	GO:0005634//nucleus;GO:0005871//kinesin complex;GO:0005874//microtubule;	GO:0003777//microtubule motor activity;GO:0003777//microtubule motor activity;GO:0005524//ATP binding;GO:0008017//microtubule binding;GO:0008017//microtubule binding;GO:0016887//ATP hydrolysis activity;	ko05206(MicroRNAs in cancer)
LCP2	232.936	435.169	30.7016	0.0705508	-3.82519	1.67178e-67	5.21681e-66	NC_009157.3	9998384	10043354	+	2583	LCP2	GO:0005515;GO:0007169;GO:0035556;	K07361	4MEH6	T	sp|Q13094|LCP2_HUMAN Lymphocyte cytosolic protein 2 OS=Homo sapiens OX=9606 GN=LCP2 PE=1 SV=1	lymphocyte cytosolic protein 2 isoform X1	GO:0007169//transmembrane receptor protein tyrosine kinase signaling pathway;GO:0035556//intracellular signal transduction;	-	GO:0005515//protein binding;	ko05135(Yersinia infection);ko04664(Fc epsilon RI signaling pathway);ko04660(T cell receptor signaling pathway);ko04650(Natural killer cell mediated cytotoxicity);ko04611(Platelet activation);ko04380(Osteoclast differentiation);ko04015(Rap1 signaling pathway)
CFAP70	1894.95	521.512	3268.4	6.26715	2.64781	2.04066e-67	6.35788e-66	NC_009144.3	61497384	61632193	-	4580	CFAP70	GO:0003341;GO:0005515;GO:0031514;GO:0060271;GO:0070062;	K24932	3ER98	S	sp|Q5T0N1|CFA70_HUMAN Cilia- and flagella-associated protein 70 OS=Homo sapiens OX=9606 GN=CFAP70 PE=1 SV=3	cilia- and flagella-associated protein 70 isoform X8	GO:0003341//cilium movement;GO:0060271//cilium assembly;	GO:0031514//motile cilium;GO:0070062//extracellular exosome;	GO:0005515//protein binding;	-
C28H12orf50	308.197	44.9631	571.43	12.7089	3.66777	2.14134e-67	6.66105e-66	NC_009171.3	15303190	15341488	-	3832	C28H12orf50	GO:0046872;	-	3EFA8	S	sp|Q8NA57|CL050_HUMAN Uncharacterized protein C12orf50 OS=Homo sapiens OX=9606 GN=C12orf50 PE=1 SV=1	uncharacterized protein C12orf50 homolog isoform X6	-	-	GO:0046872//metal ion binding;	-
TRIM36	4061.07	607.017	7515.13	12.3804	3.62999	2.337e-67	7.25826e-66	NC_009157.3	56718408	56766898	+	5193	TRIM36	GO:0005515;GO:0008270;	K12013	4IZIH	O	sp|Q9NQ86|TRI36_HUMAN E3 ubiquitin-protein ligase TRIM36 OS=Homo sapiens OX=9606 GN=TRIM36 PE=1 SV=2	E3 ubiquitin-protein ligase TRIM36 isoform X5	-	-	GO:0005515//protein binding;GO:0008270//zinc ion binding;	-
AFAP1L2	385.177	698.362	71.9918	0.103087	-3.27807	2.40097e-67	7.44526e-66	NC_009144.3	17562126	17659365	+	3900	AFAP1L2	GO:0005829;GO:0006954;GO:0007346;GO:0017124;GO:0032675;GO:0032757;GO:0042169;GO:0045742;GO:0045893;	K23782	3642B	T	sp|Q8N4X5|AF1L2_HUMAN Actin filament-associated protein 1-like 2 OS=Homo sapiens OX=9606 GN=AFAP1L2 PE=1 SV=1	actin filament-associated protein 1-like 2 isoform X2	GO:0006954//inflammatory response;GO:0007346//regulation of mitotic cell cycle;GO:0032675//regulation of interleukin-6 production;GO:0032757//positive regulation of interleukin-8 production;GO:0045742//positive regulation of epidermal growth factor receptor signaling pathway;GO:0045893//positive regulation of transcription, DNA-templated;	GO:0005829//cytosol;	GO:0017124//SH3 domain binding;GO:0042169//SH2 domain binding;	-
ATXN2L	4741.69	1410.8	8072.57	5.72196	2.51651	2.70523e-67	8.37562e-66	NC_009156.3	20952698	20964713	+	4466	ATXN2L	GO:0003723;GO:0003723;GO:0010494;GO:0034063;	K23625	4KT9P	A	sp|Q8WWM7|ATX2L_HUMAN Ataxin-2-like protein OS=Homo sapiens OX=9606 GN=ATXN2L PE=1 SV=2	ataxin-2-like protein isoform X11	GO:0034063//stress granule assembly;	GO:0010494//cytoplasmic stress granule;	GO:0003723//RNA binding;GO:0003723//RNA binding;	ko05022(Pathways of neurodegeneration - multiple diseases);ko05017(Spinocerebellar ataxia);ko05014(Amyotrophic lateral sclerosis)
MTFR2	324.312	52.9836	595.641	11.242	3.49082	3.38924e-67	1.0477e-65	NC_009153.3	82973370	82989478	-	2108	MTFR2	GO:0000266;GO:0005739;GO:0009060;	-	3JNJ8	S	sp|Q6P444|MTFR2_HUMAN Mitochondrial fission regulator 2 OS=Homo sapiens OX=9606 GN=MTFR2 PE=1 SV=2	LOW QUALITY PROTEIN: mitochondrial fission regulator 2	GO:0000266//mitochondrial fission;GO:0009060//aerobic respiration;	GO:0005739//mitochondrion;	-	-
OSTM1	1442.26	381.952	2502.56	6.55203	2.71194	4.24755e-67	1.31097e-65	NC_009153.3	59099793	59133410	-	3097	OSTM1	GO:0005829;GO:0030316;	K23863	4KWF0	S	sp|Q8BGT0|OSTM1_MOUSE Osteopetrosis-associated transmembrane protein 1 OS=Mus musculus OX=10090 GN=Ostm1 PE=1 SV=1	osteopetrosis-associated transmembrane protein 1	GO:0030316//osteoclast differentiation;	GO:0005829//cytosol;	-	-
ESM1	748.994	85.8128	1412.17	16.4565	4.04058	4.34434e-67	1.33876e-65	NC_009164.3	17922355	17963387	+	3784	ESM1	GO:0005576;	K25036	4J1MT	T	sp|Q9QYY7|ESM1_MOUSE Endothelial cell-specific molecule 1 OS=Mus musculus OX=10090 GN=Esm1 PE=2 SV=1	endothelial cell-specific molecule 1	-	GO:0005576//extracellular region;	-	-
IQCF3	309.94	36.2106	583.669	16.1187	4.01067	4.69787e-67	1.44545e-65	NC_009159.3	37347072	37354415	-	1080	IQCF3	GO:0005516;	K24840	4JBKP	S	sp|Q32KU4|IQCF5_BOVIN IQ domain-containing protein F5 OS=Bos taurus OX=9913 GN=IQCF5 PE=2 SV=1	IQ domain-containing protein F3 isoform X1	-	-	GO:0005516//calmodulin binding;	-
LOC102148307	863.057	89.1629	1636.95	18.3591	4.19842	4.99458e-67	1.53436e-65	NC_009152.3	83528546	83571939	-	3740	LOC102148307	GO:0005737;	-	3EK75	S	sp|Q6ZUA9|MROH5_HUMAN Maestro heat-like repeat family member 5 OS=Homo sapiens OX=9606 GN=MROH5 PE=2 SV=2	maestro heat-like repeat family member 5 isoform X7	-	GO:0005737//cytoplasm;	-	-
LOC100058987	10761.3	1366.27	20156.3	14.7529	3.88292	5.21165e-67	1.59856e-65	NC_009156.3	26954956	27159030	+	5382	LOC100058987	GO:0005319;GO:0005524;GO:0006869;GO:0016020;GO:0016020;GO:0016887;GO:0043231;GO:0055085;GO:0140359;GO:0140359;	K05643	3ER9A	I	sp|Q99758|ABCA3_HUMAN Phospholipid-transporting ATPase ABCA3 OS=Homo sapiens OX=9606 GN=ABCA3 PE=1 SV=2	ATP-binding cassette sub-family A member 3	GO:0006869//lipid transport;GO:0055085//transmembrane transport;	GO:0016020//membrane;GO:0016020//membrane;GO:0043231//intracellular membrane-bounded organelle;	GO:0005319//lipid transporter activity;GO:0005524//ATP binding;GO:0016887//ATP hydrolysis activity;GO:0140359//ABC-type transporter activity;GO:0140359//ABC-type transporter activity;	ko02010(ABC transporters)
PTPRC	866.767	1662.41	71.1193	0.0427808	-4.54689	5.48199e-67	1.67888e-65	NC_009173.3	27521147	27635419	+	5280	PTPRC	GO:0004725;GO:0005515;GO:0006469;GO:0006470;GO:0050731;GO:0050852;	K06478	4MTTK	T	sp|P08575|PTPRC_HUMAN Receptor-type tyrosine-protein phosphatase C OS=Homo sapiens OX=9606 GN=PTPRC PE=1 SV=3	receptor-type tyrosine-protein phosphatase C isoform X1	GO:0006469//negative regulation of protein kinase activity;GO:0006470//protein dephosphorylation;GO:0050731//positive regulation of peptidyl-tyrosine phosphorylation;GO:0050852//T cell receptor signaling pathway;	-	GO:0004725//protein tyrosine phosphatase activity;GO:0005515//protein binding;	ko05340(Primary immunodeficiency);ko05132(Salmonella infection);ko04666(Fc gamma R-mediated phagocytosis);ko04660(T cell receptor signaling pathway);ko04514(Cell adhesion molecules)
DEPDC7	450.794	89.2011	812.388	9.10737	3.18703	6.27896e-67	1.91733e-65	NC_009155.3	703403	719732	-	3069	DEPDC7	GO:0035556;	-	3ESP3	S	sp|Q96QD5|DEPD7_HUMAN DEP domain-containing protein 7 OS=Homo sapiens OX=9606 GN=DEPDC7 PE=2 SV=1	DEP domain-containing protein 7 isoform X1	GO:0035556//intracellular signal transduction;	-	-	-
AGBL2	1317.75	346.449	2289.05	6.60716	2.72403	6.27998e-67	1.91733e-65	NC_009155.3	12064243	12108685	-	3343	AGBL2	GO:0004181;GO:0006508;GO:0008270;	K23437	3EEWS	E	sp|Q5U5Z8|CBPC2_HUMAN Cytosolic carboxypeptidase 2 OS=Homo sapiens OX=9606 GN=AGBL2 PE=1 SV=2	cytosolic carboxypeptidase 2 isoform X6	GO:0006508//proteolysis;	-	GO:0004181//metallocarboxypeptidase activity;GO:0008270//zinc ion binding;	-
BICC1	923.364	1610.51	236.221	0.146675	-2.7693	6.97929e-67	2.12755e-65	NC_009144.3	48603998	48867307	+	6505	BICC1	GO:0003723;GO:0005515;GO:0005737;	K18756	4IVQ1	AI	sp|Q9H694|BICC1_HUMAN Protein bicaudal C homolog 1 OS=Homo sapiens OX=9606 GN=BICC1 PE=1 SV=2	protein bicaudal C homolog 1 isoform X4	-	GO:0005737//cytoplasm;	GO:0003723//RNA binding;GO:0005515//protein binding;	-
TTC29	364.314	61.1442	667.485	10.9166	3.44845	9.74226e-67	2.96524e-65	NC_009145.3	86158231	86369372	+	4219	TTC29	GO:0005515;	K24937	4J60I	S	sp|Q4R6M4|TTC29_MACFA Tetratricopeptide repeat protein 29 OS=Macaca fascicularis OX=9541 GN=TTC29 PE=2 SV=1	tetratricopeptide repeat protein 29 isoform X2	-	-	GO:0005515//protein binding;	-
COL6A2	2359.79	4028.35	691.229	0.171591	-2.54296	1.10232e-66	3.34996e-65	NC_009169.3	42467038	42500784	+	5403	COL6A2	-	K06238	4IXDQ	W	sp|Q02788|CO6A2_MOUSE Collagen alpha-2(VI) chain OS=Mus musculus OX=10090 GN=Col6a2 PE=1 SV=3	collagen alpha-2(VI) chain isoform X3	-	-	-	ko05165(Human papillomavirus infection);ko04974(Protein digestion and absorption);ko04512(ECM-receptor interaction);ko04510(Focal adhesion);ko04151(PI3K-Akt signaling pathway)
CFAP161	860.159	75.1584	1645.16	21.8892	4.45215	1.20118e-66	3.64481e-65	NC_009144.3	90947889	90958978	-	1616	CFAP161	GO:0031514;GO:0060271;	-	3EMC9	S	sp|Q6P656|CF161_HUMAN Cilia- and flagella-associated protein 161 OS=Homo sapiens OX=9606 GN=CFAP161 PE=1 SV=1	cilia- and flagella-associated protein 161	GO:0060271//cilium assembly;	GO:0031514//motile cilium;	-	-
STMN1	2780.17	800.752	4759.58	5.94389	2.57141	1.6014e-66	4.85177e-65	NC_009145.3	29591351	29597277	+	1145	STMN1	GO:0005737;GO:0007019;GO:0015631;GO:0031110;GO:0031110;GO:0031175;GO:0043005;	K04381	4KX91	S	sp|Q3T0C7|STMN1_BOVIN Stathmin OS=Bos taurus OX=9913 GN=STMN1 PE=2 SV=3	stathmin isoform X1	GO:0007019//microtubule depolymerization;GO:0031110//regulation of microtubule polymerization or depolymerization;GO:0031110//regulation of microtubule polymerization or depolymerization;GO:0031175//neuron projection development;	GO:0005737//cytoplasm;GO:0043005//neuron projection;	GO:0015631//tubulin binding;	ko05206(MicroRNAs in cancer);ko04010(MAPK signaling pathway)
HYOU1	4248.5	1154.21	7342.79	6.36172	2.66942	1.66315e-66	5.03117e-65	NC_009150.3	27412667	27424381	-	4689	HYOU1	GO:0005524;GO:0030968;GO:0034663;GO:0071456;GO:0140662;GO:1903298;	K09486	4J0ZU	O	sp|Q9Y4L1|HYOU1_HUMAN Hypoxia up-regulated protein 1 OS=Homo sapiens OX=9606 GN=HYOU1 PE=1 SV=1	hypoxia up-regulated protein 1 isoform X3	GO:0030968//endoplasmic reticulum unfolded protein response;GO:0071456//cellular response to hypoxia;GO:1903298//negative regulation of hypoxia-induced intrinsic apoptotic signaling pathway;	GO:0034663//endoplasmic reticulum chaperone complex;	GO:0005524//ATP binding;GO:0140662//ATP-dependent protein folding chaperone;	ko04141(Protein processing in endoplasmic reticulum)
GLI2	469.348	866.242	72.4547	0.0836426	-3.57962	1.83571e-66	5.54469e-65	NC_009161.3	9941781	10193087	-	16206	GLI2	GO:0000978;GO:0000981;GO:0005634;GO:0006357;GO:0007224;	K16798	3ET2F	K	sp|P10070|GLI2_HUMAN Zinc finger protein GLI2 OS=Homo sapiens OX=9606 GN=GLI2 PE=1 SV=4	zinc finger protein GLI2	GO:0006357//regulation of transcription by RNA polymerase II;GO:0007224//smoothened signaling pathway;	GO:0005634//nucleus;	GO:0000978//RNA polymerase II cis-regulatory region sequence-specific DNA binding;GO:0000981//DNA-binding transcription factor activity, RNA polymerase II-specific;	ko05217(Basal cell carcinoma);ko05200(Pathways in cancer);ko04390(Hippo signaling pathway);ko04340(Hedgehog signaling pathway)
LOC100064076	582.752	1111.54	53.9634	0.0485483	-4.36444	2.22067e-66	6.69722e-65	NC_009149.3	27467059	27636724	-	6210	LOC100064076	-	K24337	3EUJN	T	sp|Q9C0A0|CNTP4_HUMAN Contactin-associated protein-like 4 OS=Homo sapiens OX=9606 GN=CNTNAP4 PE=1 SV=3	contactin-associated protein-like 4	-	-	-	-
PSMD2	9267.55	2011.77	16523.3	8.21334	3.03797	2.30704e-66	6.94712e-65	NC_009162.3	24978029	24987318	+	2921	PSMD2	GO:0000502;GO:0005634;GO:0008540;GO:0030234;GO:0034515;GO:0042176;GO:0043161;	K03028	4PUTY	O	sp|P56701|PSMD2_BOVIN 26S proteasome non-ATPase regulatory subunit 2 OS=Bos taurus OX=9913 GN=PSMD2 PE=1 SV=2	26S proteasome non-ATPase regulatory subunit 2	GO:0042176//regulation of protein catabolic process;GO:0043161//proteasome-mediated ubiquitin-dependent protein catabolic process;	GO:0000502//proteasome complex;GO:0005634//nucleus;GO:0008540//proteasome regulatory particle, base subcomplex;GO:0034515//proteasome storage granule;	GO:0030234//enzyme regulator activity;	ko05169(Epstein-Barr virus infection);ko05022(Pathways of neurodegeneration - multiple diseases);ko05020(Prion disease);ko05017(Spinocerebellar ataxia);ko05016(Huntington disease);ko05014(Amyotrophic lateral sclerosis);ko05012(Parkinson disease);ko05010(Alzheimer disease);ko03050(Proteasome)
IL13RA2	272.812	37.8011	507.823	13.4341	3.74782	2.675e-66	8.04289e-65	NC_009175.3	95198372	95245483	-	1647	IL13RA2	GO:0004896;GO:0004896;GO:0005515;GO:0009897;GO:0016020;GO:0019221;	K05077	3EJEQ	T	sp|Q95LF0|I13R2_CANLF Interleukin-13 receptor subunit alpha-2 OS=Canis lupus familiaris OX=9615 GN=IL13RA2 PE=2 SV=1	interleukin-13 receptor subunit alpha-2 isoform X3	GO:0019221//cytokine-mediated signaling pathway;	GO:0009897//external side of plasma membrane;GO:0016020//membrane;	GO:0004896//cytokine receptor activity;GO:0004896//cytokine receptor activity;GO:0005515//protein binding;	ko04630(JAK-STAT signaling pathway);ko04060(Cytokine-cytokine receptor interaction)
KPNA2	1575.35	430.205	2720.5	6.32375	2.66078	2.88225e-66	8.65287e-65	NC_009154.3	14779208	14788654	+	2020	KPNA2	GO:0005515;GO:0005634;GO:0005737;GO:0006607;GO:0008139;GO:0061608;GO:0061608;	K15043	4KVUJ	U	sp|P52292|IMA1_HUMAN Importin subunit alpha-1 OS=Homo sapiens OX=9606 GN=KPNA2 PE=1 SV=1	importin subunit alpha-1	GO:0006607//NLS-bearing protein import into nucleus;	GO:0005634//nucleus;GO:0005737//cytoplasm;	GO:0005515//protein binding;GO:0008139//nuclear localization sequence binding;GO:0061608//nuclear import signal receptor activity;GO:0061608//nuclear import signal receptor activity;	ko05207(Chemical carcinogenesis - receptor activation);ko05164(Influenza A);ko03013(Nucleocytoplasmic transport)
TCTE1	721.479	49.0342	1393.92	28.4276	4.82922	3.81553e-66	1.14373e-64	NC_009163.3	44045054	44065031	-	4077	TCTE1	GO:0005515;GO:0030317;GO:0036126;	K25450	4IXF8	S	sp|Q4R642|DRC5_MACFA Dynein regulatory complex subunit 5 OS=Macaca fascicularis OX=9541 GN=TCTE1 PE=2 SV=1	T-complex-associated testis-expressed protein 1 isoform X3	GO:0030317//flagellated sperm motility;	GO:0036126//sperm flagellum;	GO:0005515//protein binding;	-
AGBL3	507.633	72.88	942.386	12.9307	3.69272	4.10635e-66	1.22905e-64	NC_009147.3	88975650	89071949	+	6347	AGBL3	GO:0004181;GO:0006508;GO:0008270;	K23437	3EMS9	EO	sp|Q8NEM8|CBPC3_HUMAN Cytosolic carboxypeptidase 3 OS=Homo sapiens OX=9606 GN=AGBL3 PE=2 SV=2	cytosolic carboxypeptidase 3 isoform X7	GO:0006508//proteolysis;	-	GO:0004181//metallocarboxypeptidase activity;GO:0008270//zinc ion binding;	-
HABP4	1406.2	385.129	2427.27	6.30249	2.65592	5.05711e-66	1.51133e-64	NC_009166.3	779744	819944	-	2838	HABP4	GO:0003723;GO:0005634;GO:0005737;GO:0033120;GO:0045948;	K19019	4KWKM	S	sp|Q5JVS0|HABP4_HUMAN Intracellular hyaluronan-binding protein 4 OS=Homo sapiens OX=9606 GN=HABP4 PE=1 SV=1	intracellular hyaluronan-binding protein 4 isoform X3	GO:0033120//positive regulation of RNA splicing;GO:0045948//positive regulation of translational initiation;	GO:0005634//nucleus;GO:0005737//cytoplasm;	GO:0003723//RNA binding;	-
LRRC27	867.65	216.225	1519.08	7.02543	2.81259	5.74929e-66	1.71559e-64	NC_009144.3	1465194	1508593	-	3487	LRRC27	GO:0005515;	-	4MD6F	K	sp|Q9C0I9|LRC27_HUMAN Leucine-rich repeat-containing protein 27 OS=Homo sapiens OX=9606 GN=LRRC27 PE=1 SV=2	leucine-rich repeat-containing protein 27 isoform X5	-	-	GO:0005515//protein binding;	-
YBX1	5849.97	1766.22	9933.72	5.62429	2.49167	5.93122e-66	1.76722e-64	NC_009145.3	15774903	15794582	-	1541	YBX1	GO:0003676;GO:0003676;GO:0005634;GO:0010468;GO:1990124;	K09276	3J9D2	J	sp|P67808|YBOX1_BOVIN Y-box-binding protein 1 OS=Bos taurus OX=9913 GN=YBX1 PE=2 SV=3	nuclease-sensitive element-binding protein 1 isoform X2	GO:0010468//regulation of gene expression;	GO:0005634//nucleus;GO:1990124//messenger ribonucleoprotein complex;	GO:0003676//nucleic acid binding;GO:0003676//nucleic acid binding;	-
PMM1	451.079	805.641	96.5183	0.119803	-3.06126	9.22207e-66	2.7436e-64	NC_009171.3	39153707	39164310	-	3954	PMM1	GO:0004615;GO:0004615;GO:0005829;GO:0006013;GO:0006487;GO:0009298;GO:0009298;	K17497	3EIHR	I	sp|Q92871|PMM1_HUMAN Phosphomannomutase 1 OS=Homo sapiens OX=9606 GN=PMM1 PE=1 SV=2	phosphomannomutase 1 isoform X9	GO:0006013//mannose metabolic process;GO:0006487//protein N-linked glycosylation;GO:0009298//GDP-mannose biosynthetic process;GO:0009298//GDP-mannose biosynthetic process;	GO:0005829//cytosol;	GO:0004615//phosphomannomutase activity;GO:0004615//phosphomannomutase activity;	ko00520(Amino sugar and nucleotide sugar metabolism);ko00051(Fructose and mannose metabolism)
OSBPL6	486.794	900.319	73.2685	0.0813806	-3.61917	1.08031e-65	3.20914e-64	NC_009161.3	56574138	56680487	+	7356	OSBPL6	GO:0005829;GO:0005886;GO:0015248;GO:0015485;GO:0043231;GO:0097038;	K20463	3ERQ6	T	sp|Q8BXR9|OSBL6_MOUSE Oxysterol-binding protein-related protein 6 OS=Mus musculus OX=10090 GN=Osbpl6 PE=1 SV=1	oxysterol-binding protein-related protein 6 isoform X6	-	GO:0005829//cytosol;GO:0005886//plasma membrane;GO:0043231//intracellular membrane-bounded organelle;GO:0097038//perinuclear endoplasmic reticulum;	GO:0015248//sterol transporter activity;GO:0015485//cholesterol binding;	-
LOC100067932	1911.53	150.527	3672.54	24.3979	4.60868	1.27512e-65	3.78215e-64	NC_009161.3	350088	358741	-	1411	LOC100067932	GO:0004252;GO:0006508;	-	3EKEC	E	sp|Q6AXZ6|PRS40_RAT Serine protease 40 OS=Rattus norvegicus OX=10116 GN=Prss40 PE=2 SV=1	serine protease 40 isoform X1	GO:0006508//proteolysis;	-	GO:0004252//serine-type endopeptidase activity;	-
LYZL4	352.903	28.2347	677.572	23.9978	4.58483	1.42101e-65	4.20857e-64	NC_009159.3	45282738	45296487	+	1025	LYZL4	GO:0001669;GO:0003796;GO:0007342;GO:0036126;	K25438	4J57X	T	sp|Q2T9N7|LYZL4_BOVIN Lysozyme-like protein 4 OS=Bos taurus OX=9913 GN=LYZL4 PE=2 SV=1	lysozyme-like protein 4	GO:0007342//fusion of sperm to egg plasma membrane involved in single fertilization;	GO:0001669//acrosomal vesicle;GO:0036126//sperm flagellum;	GO:0003796//lysozyme activity;	-
ZFAND4	3433.87	728.069	6139.68	8.43282	3.07602	1.7119e-65	5.06251e-64	NC_009144.3	81427808	81530457	-	3525	ZFAND4	GO:0005515;GO:0008270;	K12163	3EI25	O	sp|D3Z3C6|ZFAN4_MOUSE AN1-type zinc finger protein 4 OS=Mus musculus OX=10090 GN=Zfand4 PE=4 SV=2	AN1-type zinc finger protein 4 isoform X3	-	-	GO:0005515//protein binding;GO:0008270//zinc ion binding;	-
GLP2R	618.207	1090.34	146.075	0.133972	-2.89999	1.91231e-65	5.64673e-64	NC_009154.3	52774131	52840364	+	4665	GLP2R	GO:0004967;GO:0005886;GO:0007166;GO:0007188;GO:0017046;	K04582	4J17M	T	sp|O95838|GLP2R_HUMAN Glucagon-like peptide 2 receptor OS=Homo sapiens OX=9606 GN=GLP2R PE=1 SV=1	glucagon-like peptide 2 receptor	GO:0007166//cell surface receptor signaling pathway;GO:0007188//adenylate cyclase-modulating G protein-coupled receptor signaling pathway;	GO:0005886//plasma membrane;	GO:0004967//glucagon receptor activity;GO:0017046//peptide hormone binding;	ko04080(Neuroactive ligand-receptor interaction)
FTMT	189.627	16.5275	362.726	21.9468	4.45594	1.95987e-65	5.77854e-64	NC_009157.3	51062104	51063622	-	1519	FTMT	GO:0005737;GO:0005739;GO:0006826;GO:0006879;GO:0006880;GO:0008198;GO:0008199;GO:0008199;	K18495	4KU4H	P	sp|Q2YDI9|FTMT_BOVIN Ferritin, mitochondrial OS=Bos taurus OX=9913 GN=FTMT PE=2 SV=1	ferritin, mitochondrial	GO:0006826//iron ion transport;GO:0006879//cellular iron ion homeostasis;GO:0006880//intracellular sequestering of iron ion;	GO:0005737//cytoplasm;GO:0005739//mitochondrion;	GO:0008198//ferrous iron binding;GO:0008199//ferric iron binding;GO:0008199//ferric iron binding;	ko04216(Ferroptosis)
MTHFD2	1236.99	333.025	2140.96	6.42883	2.68456	2.11975e-65	6.24063e-64	NC_009158.3	29792769	29811219	-	2271	MTHFD2	GO:0004477;GO:0004487;GO:0004488;GO:0004488;GO:0005739;GO:0035999;	K13403	4PZ20	H	sp|P13995|MTDC_HUMAN Bifunctional methylenetetrahydrofolate dehydrogenase/cyclohydrolase, mitochondrial OS=Homo sapiens OX=9606 GN=MTHFD2 PE=1 SV=2	bifunctional methylenetetrahydrofolate dehydrogenase/cyclohydrolase, mitochondrial isoform X2	GO:0035999//tetrahydrofolate interconversion;	GO:0005739//mitochondrion;	GO:0004477//methenyltetrahydrofolate cyclohydrolase activity;GO:0004487//methylenetetrahydrofolate dehydrogenase (NAD+) activity;GO:0004488//methylenetetrahydrofolate dehydrogenase (NADP+) activity;GO:0004488//methylenetetrahydrofolate dehydrogenase (NADP+) activity;	ko00670(One carbon pool by folate)
ERICH6B	423.063	83.5816	762.544	9.12336	3.18956	2.28309e-65	6.71154e-64	NC_009160.3	24876983	24941213	+	2557	ERICH6B	-	-	3EH4I	S	sp|Q5W0A0|ERI6B_HUMAN Glutamate-rich protein 6B OS=Homo sapiens OX=9606 GN=ERICH6B PE=2 SV=1	glutamate-rich protein 6B isoform X3	-	-	-	-
LOC102148371	1145.99	304.095	1987.88	6.53703	2.70864	2.53486e-65	7.44059e-64	NC_009156.3	27852838	27874064	-	4915	LOC102148371	-	-	4MCKQ	L	-	RNA exonuclease 5-like isoform X3	-	-	-	-
SUV39H2	645.45	148.092	1142.81	7.71687	2.94802	2.73525e-65	8.01692e-64	NC_009172.3	21183903	21206519	-	3815	SUV39H2	GO:0005515;GO:0005634;GO:0005634;GO:0008270;GO:0034968;GO:0034968;GO:0046974;GO:0046974;	K11419	3EK0G	B	sp|Q32PH7|SUV92_BOVIN Histone-lysine N-methyltransferase SUV39H2 OS=Bos taurus OX=9913 GN=SUV39H2 PE=2 SV=1	histone-lysine N-methyltransferase SUV39H2 isoform X3	GO:0034968//histone lysine methylation;GO:0034968//histone lysine methylation;	GO:0005634//nucleus;GO:0005634//nucleus;	GO:0005515//protein binding;GO:0008270//zinc ion binding;GO:0046974//histone methyltransferase activity (H3-K9 specific);GO:0046974//histone methyltransferase activity (H3-K9 specific);	ko00310(Lysine degradation)
CLMN	3851.74	1163.74	6539.74	5.61958	2.49046	2.84583e-65	8.32868e-64	NC_009167.3	38151270	38274997	-	13159	CLMN	GO:0005640;GO:0005737;GO:0007097;GO:0034993;GO:0051015;	-	3EME9	Z	sp|Q96JQ2|CLMN_HUMAN Calmin OS=Homo sapiens OX=9606 GN=CLMN PE=1 SV=1	calmin isoform X4	GO:0007097//nuclear migration;	GO:0005640//nuclear outer membrane;GO:0005737//cytoplasm;GO:0034993//meiotic nuclear membrane microtubule tethering complex;	GO:0051015//actin filament binding;	-
LOC100065102	639.99	77.8639	1202.12	15.4387	3.94848	4.04537e-65	1.18218e-63	NC_009168.3	4191796	4193767	-	1972	LOC100065102	GO:0005515;	K24809	3EJ2X	T	sp|Q28068|CALI_BOVIN Calicin OS=Bos taurus OX=9913 GN=CCIN PE=1 SV=1	calicin	-	-	GO:0005515//protein binding;	-
TTLL9	750.506	62.5947	1438.42	22.9798	4.5223	4.39417e-65	1.28222e-63	NC_009165.3	23510834	23560062	+	3732	TTLL9	GO:0000226;GO:0005524;GO:0005929;GO:0015631;GO:0018095;GO:0070740;	K16603	3EQAZ	O	sp|Q3SZH6|TTLL9_BOVIN Probable tubulin polyglutamylase TTLL9 OS=Bos taurus OX=9913 GN=TTLL9 PE=2 SV=1	probable tubulin polyglutamylase TTLL9 isoform X2	GO:0000226//microtubule cytoskeleton organization;GO:0018095//protein polyglutamylation;	GO:0005929//cilium;	GO:0005524//ATP binding;GO:0015631//tubulin binding;GO:0070740//tubulin-glutamic acid ligase activity;	-
LPIN1	3814.46	1144.71	6484.22	5.6645	2.50195	4.69147e-65	1.36695e-63	NC_009158.3	83151411	83275153	-	6212	LPIN1	GO:0003713;GO:0005634;GO:0005741;GO:0008195;GO:0009062;GO:0019432;GO:0032869;GO:0045944;	K15728	4J7EQ	IN	sp|Q14693|LPIN1_HUMAN Phosphatidate phosphatase LPIN1 OS=Homo sapiens OX=9606 GN=LPIN1 PE=1 SV=2	phosphatidate phosphatase LPIN1 isoform X5	GO:0009062//fatty acid catabolic process;GO:0019432//triglyceride biosynthetic process;GO:0032869//cellular response to insulin stimulus;GO:0045944//positive regulation of transcription by RNA polymerase II;	GO:0005634//nucleus;GO:0005741//mitochondrial outer membrane;	GO:0003713//transcription coactivator activity;GO:0008195//phosphatidate phosphatase activity;	ko04936(Alcoholic liver disease);ko04150(mTOR signaling pathway);ko00564(Glycerophospholipid metabolism);ko00561(Glycerolipid metabolism)
NUDT7	409.138	734.369	83.9063	0.114256	-3.12965	5.57927e-65	1.62324e-63	NC_009146.3	26809452	26847139	+	5655	NUDT7	GO:0000287;GO:0003986;GO:0009132;GO:0010945;GO:0010945;GO:0015938;GO:0030145;	K17879	3ESJ6	L	sp|P0C024|NUDT7_HUMAN Peroxisomal coenzyme A diphosphatase NUDT7 OS=Homo sapiens OX=9606 GN=NUDT7 PE=1 SV=1	peroxisomal coenzyme A diphosphatase NUDT7	GO:0009132//nucleoside diphosphate metabolic process;GO:0015938//coenzyme A catabolic process;	-	GO:0000287//magnesium ion binding;GO:0003986//acetyl-CoA hydrolase activity;GO:0010945//CoA pyrophosphatase activity;GO:0010945//CoA pyrophosphatase activity;GO:0030145//manganese ion binding;	ko04146(Peroxisome)
WFDC1	453.861	93.4498	814.272	8.71347	3.12325	5.93899e-65	1.72536e-63	NC_009146.3	32248173	32286798	+	4576	WFDC1	GO:0001558;GO:0005576;GO:0005615;GO:0030414;	K23635	3ET3N	W	sp|Q9HC57|WFDC1_HUMAN WAP four-disulfide core domain protein 1 OS=Homo sapiens OX=9606 GN=WFDC1 PE=2 SV=2	WAP four-disulfide core domain protein 1 isoform X4	GO:0001558//regulation of cell growth;	GO:0005576//extracellular region;GO:0005615//extracellular space;	GO:0030414//peptidase inhibitor activity;	-
EQMHCC1	270.087	537.129	3.04514	0.00566929	-7.46262	6.76691e-65	1.963e-63	NC_009163.3	32014362	32017146	-	1036	EQMHCC1	GO:0001916;GO:0002476;GO:0002486;GO:0005102;GO:0005615;GO:0006955;GO:0009897;GO:0042605;	K06751	4MCGE	T	sp|P30516|1B01_SAGOE Class I histocompatibility antigen, B alpha chain OS=Saguinus oedipus OX=9490 PE=2 SV=1	MHC class I heavy chain precursor	GO:0001916//positive regulation of T cell mediated cytotoxicity;GO:0002476//antigen processing and presentation of endogenous peptide antigen via MHC class Ib;GO:0002486//antigen processing and presentation of endogenous peptide antigen via MHC class I via ER pathway, TAP-independent;GO:0006955//immune response;	GO:0005615//extracellular space;GO:0009897//external side of plasma membrane;	GO:0005102//signaling receptor binding;GO:0042605//peptide antigen binding;	ko05416(Viral myocarditis);ko05332(Graft-versus-host disease);ko05330(Allograft rejection);ko05320(Autoimmune thyroid disease);ko05203(Viral carcinogenesis);ko05170(Human immunodeficiency virus 1 infection);ko05169(Epstein-Barr virus infection);ko05168(Herpes simplex virus 1 infection);ko05167(Kaposi sarcoma-associated herpesvirus infection);ko05166(Human T-cell leukemia virus 1 infection);ko0516…
CD84	223	416.299	29.7003	0.0713437	-3.80907	7.07422e-65	2.04914e-63	NC_009148.3	33437636	33464922	+	6506	CD84	GO:0009897;GO:0032715;GO:0032760;GO:0042110;GO:0043030;GO:0071639;	K06511	4IWSV	T	sp|Q9UIB8|SLAF5_HUMAN SLAM family member 5 OS=Homo sapiens OX=9606 GN=CD84 PE=1 SV=1	SLAM family member 5 isoform X2	GO:0032715//negative regulation of interleukin-6 production;GO:0032760//positive regulation of tumor necrosis factor production;GO:0042110//T cell activation;GO:0043030//regulation of macrophage activation;GO:0071639//positive regulation of monocyte chemotactic protein-1 production;	GO:0009897//external side of plasma membrane;	-	-
PACRG	658.005	63.3484	1252.66	19.7742	4.30555	7.42192e-65	2.14671e-63	NC_009174.3	5975795	6434207	-	1355	PACRG	GO:0005829;GO:0030544;GO:0031982;GO:0043005;GO:0051879;	K26163	4Q44A	S	sp|Q96M98|PACRG_HUMAN Parkin coregulated gene protein OS=Homo sapiens OX=9606 GN=PACRG PE=1 SV=2	parkin coregulated gene protein	-	GO:0005829//cytosol;GO:0031982//vesicle;GO:0043005//neuron projection;	GO:0030544//Hsp70 protein binding;GO:0051879//Hsp90 protein binding;	-
FBXL13	438.863	86.1191	791.606	9.19199	3.20038	7.74679e-65	2.23741e-63	NC_009147.3	3666823	3876059	-	3208	FBXL13	GO:0005515;GO:0019005;GO:0031146;	K10279	3EENE	S	sp|Q8NEE6|DRC6_HUMAN Dynein regulatory complex subunit 6 OS=Homo sapiens OX=9606 GN=FBXL13 PE=2 SV=3	F-box/LRR-repeat protein 13 isoform X6	GO:0031146//SCF-dependent proteasomal ubiquitin-dependent protein catabolic process;	GO:0019005//SCF ubiquitin ligase complex;	GO:0005515//protein binding;	-
LOC100056062	93.2145	185.739	0.689948	0.00371461	-8.07257	9.79242e-65	2.8241e-63	NC_009163.3	30276501	30280108	+	1581	LOC100056062	GO:0001916;GO:0002476;GO:0002486;GO:0005102;GO:0005615;GO:0006955;GO:0006955;GO:0009897;GO:0042605;	K06751	4J32U	S	sp|P13753|HA1B_BOVIN BOLA class I histocompatibility antigen, alpha chain BL3-7 OS=Bos taurus OX=9913 PE=2 SV=1	MHC class I antigen 9.2 isoform X1	GO:0001916//positive regulation of T cell mediated cytotoxicity;GO:0002476//antigen processing and presentation of endogenous peptide antigen via MHC class Ib;GO:0002486//antigen processing and presentation of endogenous peptide antigen via MHC class I via ER pathway, TAP-independent;GO:0006955//immune response;GO:0006955//immune response;	GO:0005615//extracellular space;GO:0009897//external side of plasma membrane;	GO:0005102//signaling receptor binding;GO:0042605//peptide antigen binding;	ko05416(Viral myocarditis);ko05332(Graft-versus-host disease);ko05330(Allograft rejection);ko05320(Autoimmune thyroid disease);ko05203(Viral carcinogenesis);ko05170(Human immunodeficiency virus 1 infection);ko05169(Epstein-Barr virus infection);ko05168(Herpes simplex virus 1 infection);ko05167(Kaposi sarcoma-associated herpesvirus infection);ko05166(Human T-cell leukemia virus 1 infection);ko0516…
TEKT1	754.859	75.4061	1434.31	19.0212	4.24953	1.25791e-64	3.62248e-63	NC_009154.3	48389727	48414251	+	1513	TEKT1	GO:0005634;GO:0015630;GO:0060271;GO:0060294;GO:0060294;	K18628	4M35P	Z	sp|Q969V4|TEKT1_HUMAN Tektin-1 OS=Homo sapiens OX=9606 GN=TEKT1 PE=1 SV=1	tektin-1 isoform X1	GO:0060271//cilium assembly;GO:0060294//cilium movement involved in cell motility;GO:0060294//cilium movement involved in cell motility;	GO:0005634//nucleus;GO:0015630//microtubule cytoskeleton;	-	-
STARD10	1474.62	298.185	2651.06	8.89063	3.15229	1.4258e-64	4.1e-63	NC_009150.3	73101305	73131091	+	1376	STARD10	GO:0008289;	K24142	4IVKW	I	sp|Q9Y365|STA10_HUMAN START domain-containing protein 10 OS=Homo sapiens OX=9606 GN=STARD10 PE=1 SV=2	START domain-containing protein 10	-	-	GO:0008289//lipid binding;	-
LOC100055225	1318.77	223.144	2414.4	10.82	3.43562	1.42818e-64	4.1009e-63	NC_009153.3	19408079	19444792	-	3557	LOC100055225	GO:0016020;GO:0016020;GO:0035725;	K05048	3EWSH	T	sp|Q9GZN6|S6A16_HUMAN Orphan sodium- and chloride-dependent neurotransmitter transporter NTT5 OS=Homo sapiens OX=9606 GN=SLC6A16 PE=2 SV=1	LOW QUALITY PROTEIN: orphan sodium- and chloride-dependent neurotransmitter transporter NTT5-like	GO:0035725//sodium ion transmembrane transport;	GO:0016020//membrane;GO:0016020//membrane;	-	-
LOC100630090	249.801	461.63	37.9721	0.0822565	-3.60373	1.47543e-64	4.23042e-63	NC_009149.3	37599736	37614327	+	4500	LOC100630090	GO:0009897;	K10072	4MK32	TV	sp|Q8C1T8|CLC2H_MOUSE C-type lectin domain family 2 member H OS=Mus musculus OX=10090 GN=Clec2h PE=2 SV=1	C-type lectin domain family 2 member D11 isoform X2	-	GO:0009897//external side of plasma membrane;	-	-
KIF28	843.938	211.578	1476.3	6.97756	2.80272	1.55887e-64	4.46321e-63	NC_009173.3	6356164	6419891	-	3741	KIF28	GO:0003777;GO:0003777;GO:0005524;GO:0005871;GO:0005874;GO:0007018;GO:0007018;GO:0008017;GO:0008017;GO:0016887;GO:0030705;	-	4J9S6	Z	sp|D3YXS5|KIF28_MOUSE Kinesin-like protein KIF28P OS=Mus musculus OX=10090 GN=Kif28p PE=3 SV=1	kinesin-like protein KIF28P, partial	GO:0007018//microtubule-based movement;GO:0007018//microtubule-based movement;GO:0030705//cytoskeleton-dependent intracellular transport;	GO:0005871//kinesin complex;GO:0005874//microtubule;	GO:0003777//microtubule motor activity;GO:0003777//microtubule motor activity;GO:0005524//ATP binding;GO:0008017//microtubule binding;GO:0008017//microtubule binding;GO:0016887//ATP hydrolysis activity;	-
LRRC43	281.351	43.3642	519.338	11.9762	3.5821	1.83365e-64	5.23652e-63	NC_009151.3	24938825	24960723	+	2539	LRRC43	GO:0005515;	-	3EJP5	T	sp|Q8N309|LRC43_HUMAN Leucine-rich repeat-containing protein 43 OS=Homo sapiens OX=9606 GN=LRRC43 PE=2 SV=2	leucine-rich repeat-containing protein 43 isoform X4	-	-	GO:0005515//protein binding;	-
SPATA21	730.84	53.418	1408.26	26.363	4.72044	1.83426e-64	5.23652e-63	NC_009145.3	36873715	36927129	+	2839	SPATA21	GO:0005509;GO:0005509;	-	3EUAR	T	sp|Q4R736|SPT21_MACFA Spermatogenesis-associated protein 21 OS=Macaca fascicularis OX=9541 GN=SPATA21 PE=2 SV=1	spermatogenesis-associated protein 21 isoform X3	-	-	GO:0005509//calcium ion binding;GO:0005509//calcium ion binding;	-
NDP	115.288	226.556	4.02043	0.0177459	-5.81637	1.91078e-64	5.4471e-63	NC_009175.3	37050644	37076295	-	1984	NDP	GO:0005615;GO:0005615;GO:0016055;GO:0016055;	K25688	4JAS5	T	sp|Q2KI78|NDP_BOVIN Norrin OS=Bos taurus OX=9913 GN=NDP PE=2 SV=1	norrin	GO:0016055//Wnt signaling pathway;GO:0016055//Wnt signaling pathway;	GO:0005615//extracellular space;GO:0005615//extracellular space;	-	-
LOC100063871	474.898	101.403	848.394	8.36654	3.06463	2.0662e-64	5.88168e-63	NC_009150.3	54162505	54188455	+	3133	LOC100063871	GO:0005085;GO:0005085;GO:0005886;GO:0007265;GO:0043547;	K08732	34YWY	T	sp|Q12967|GNDS_HUMAN Ral guanine nucleotide dissociation stimulator OS=Homo sapiens OX=9606 GN=RALGDS PE=1 SV=2	ral guanine nucleotide dissociation stimulator-like isoform X4	GO:0007265//Ras protein signal transduction;GO:0043547//positive regulation of GTPase activity;	GO:0005886//plasma membrane;	GO:0005085//guanyl-nucleotide exchange factor activity;GO:0005085//guanyl-nucleotide exchange factor activity;	ko05231(Choline metabolism in cancer);ko05212(Pancreatic cancer);ko05210(Colorectal cancer);ko05200(Pathways in cancer);ko04072(Phospholipase D signaling pathway);ko04015(Rap1 signaling pathway);ko04014(Ras signaling pathway)
LOC106782581	213.816	26.254	401.378	15.2882	3.93435	2.07681e-64	5.90338e-63	NC_009168.3	3956584	4013227	-	3066	LOC106782581	GO:0005886;GO:0034632;GO:0038023;GO:0071939;	-	3EFV7	K	sp|E2RDV1|TDRD7_CANLF Tudor domain-containing protein 7 OS=Canis lupus familiaris OX=9615 GN=TDRD7 PE=3 SV=1	tudor domain-containing protein 7	GO:0071939//vitamin A import;	GO:0005886//plasma membrane;	GO:0034632//retinol transmembrane transporter activity;GO:0038023//signaling receptor activity;	-
HRASLS	232.906	16.955	448.857	26.4735	4.72647	2.2827e-64	6.47932e-63	NC_009162.3	32725505	32756157	+	2091	HRASLS	GO:0004623;GO:0005737;GO:0008970;GO:0016410;GO:0070292;	-	3J31Z	S	sp|Q9HDD0|PLAT1_HUMAN Phospholipase A and acyltransferase 1 OS=Homo sapiens OX=9606 GN=PLAAT1 PE=1 SV=1	phospholipid-metabolizing enzyme A-C1 isoform X4	GO:0070292//N-acylphosphatidylethanolamine metabolic process;	GO:0005737//cytoplasm;	GO:0004623//phospholipase A2 activity;GO:0008970//phospholipase A1 activity;GO:0016410//N-acyltransferase activity;	-
TEX38	194.729	13.0636	376.395	28.8125	4.84862	2.47505e-64	7.01525e-63	NC_009145.3	11924248	11925782	-	894	TEX38	-	-	4KSPX	S	sp|Q6PEX7|TEX38_HUMAN Testis-expressed protein 38 OS=Homo sapiens OX=9606 GN=TEX38 PE=2 SV=3	testis-expressed protein 38	-	-	-	-
ARHGAP28	825.009	1434.39	215.63	0.150329	-2.7338	2.51489e-64	7.11796e-63	NC_009151.3	34835680	35024166	+	6099	ARHGAP28	GO:0005096;GO:0005737;GO:0007165;GO:0030833;GO:0051056;GO:0051497;GO:1904425;	K20639	3ESK6	T	sp|Q9P2N2|RHG28_HUMAN Rho GTPase-activating protein 28 OS=Homo sapiens OX=9606 GN=ARHGAP28 PE=1 SV=3	rho GTPase-activating protein 28 isoform X2	GO:0007165//signal transduction;GO:0030833//regulation of actin filament polymerization;GO:0051056//regulation of small GTPase mediated signal transduction;GO:0051497//negative regulation of stress fiber assembly;GO:1904425//negative regulation of GTP binding;	GO:0005737//cytoplasm;	GO:0005096//GTPase activator activity;	-
CRISP2	5384.07	691.5	10076.6	14.5721	3.86514	2.66046e-64	7.51922e-63	NC_009163.3	48708568	48725834	-	1478	CRISP2	GO:0005576;GO:0005615;	K19919	4MGEU	S	sp|P16562|CRIS2_HUMAN Cysteine-rich secretory protein 2 OS=Homo sapiens OX=9606 GN=CRISP2 PE=1 SV=1	cysteine-rich secretory protein 2 isoform X1	-	GO:0005576//extracellular region;GO:0005615//extracellular space;	-	-
PCBP3	940.808	71.3708	1810.24	25.3639	4.66471	2.86765e-64	8.09324e-63	NC_009169.3	42026468	42306936	+	5131	PCBP3	GO:0003729;GO:0005634;GO:0005737;GO:0010468;GO:0051252;	K21444	4J98V	A	sp|P57721|PCBP3_HUMAN Poly(rC)-binding protein 3 OS=Homo sapiens OX=9606 GN=PCBP3 PE=1 SV=2	poly(rC)-binding protein 3 isoform X15	GO:0010468//regulation of gene expression;GO:0051252//regulation of RNA metabolic process;	GO:0005634//nucleus;GO:0005737//cytoplasm;	GO:0003729//mRNA binding;	-
GRINA	968.66	256.332	1680.99	6.55786	2.71322	2.94439e-64	8.29798e-63	NC_009152.3	84776131	84778286	+	1709	GRINA	GO:0005783;GO:0005794;GO:0016020;GO:2001234;	K24205	4J9M3	T	sp|Q32L53|LFG1_BOVIN Protein lifeguard 1 OS=Bos taurus OX=9913 GN=GRINA PE=2 SV=1	protein lifeguard 1	GO:2001234//negative regulation of apoptotic signaling pathway;	GO:0005783//endoplasmic reticulum;GO:0005794//Golgi apparatus;GO:0016020//membrane;	-	-
TMEM45A	206.531	387.802	25.2599	0.0651361	-3.9404	5.22489e-64	1.4704e-62	NC_009162.3	57574291	57650797	-	2116	TMEM45A	-	-	3EHJ9	S	sp|Q9NWC5|TM45A_HUMAN Transmembrane protein 45A OS=Homo sapiens OX=9606 GN=TMEM45A PE=1 SV=1	transmembrane protein 45A isoform X3	-	-	-	-
FYCO1	4131.2	1263.76	6998.64	5.53794	2.46935	5.33537e-64	1.49936e-62	NC_009159.3	42235654	42321309	+	9331	FYCO1	GO:0005764;GO:0005770;GO:0005776;GO:0046872;GO:0072383;GO:1901098;	K21954	364YP	S	sp|Q9BQS8|FYCO1_HUMAN FYVE and coiled-coil domain-containing protein 1 OS=Homo sapiens OX=9606 GN=FYCO1 PE=1 SV=3	FYVE and coiled-coil domain-containing protein 1	GO:0072383//plus-end-directed vesicle transport along microtubule;GO:1901098//positive regulation of autophagosome maturation;	GO:0005764//lysosome;GO:0005770//late endosome;GO:0005776//autophagosome;	GO:0046872//metal ion binding;	ko05132(Salmonella infection)
CFAP77	170.745	15.1981	326.292	21.4692	4.42419	5.47167e-64	1.53525e-62	NC_009168.3	35440426	35565373	+	1852	CFAP77	-	-	4J6WE	S	sp|Q6ZQR2|CFA77_HUMAN Cilia- and flagella-associated protein 77 OS=Homo sapiens OX=9606 GN=CFAP77 PE=1 SV=1	cilia- and flagella-associated protein 77	-	-	-	-
IQCF1	594.417	67.5765	1121.26	16.5924	4.05245	5.47859e-64	1.53525e-62	NC_009159.3	37268077	37269986	+	844	IQCF1	GO:0005516;	K24840	3ESGG	S	sp|Q3SYS7|IQCF1_BOVIN IQ domain-containing protein F1 OS=Bos taurus OX=9913 GN=IQCF1 PE=2 SV=1	IQ domain-containing protein F1 isoform X2	-	-	GO:0005516//calmodulin binding;	-
CACNA1B	353.872	67.3504	640.393	9.50837	3.2492	9.05991e-64	2.53524e-62	NC_009168.3	39965808	40164143	+	10776	CACNA1B	GO:0005509;GO:0005891;GO:0005891;GO:0007268;GO:0008331;GO:0016020;GO:0043025;GO:0098703;	K04849	4J6HV	P	sp|Q00975|CAC1B_HUMAN Voltage-dependent N-type calcium channel subunit alpha-1B OS=Homo sapiens OX=9606 GN=CACNA1B PE=1 SV=1	voltage-dependent N-type calcium channel subunit alpha-1B isoform X17	GO:0007268//chemical synaptic transmission;GO:0098703//calcium ion import across plasma membrane;	GO:0005891//voltage-gated calcium channel complex;GO:0005891//voltage-gated calcium channel complex;GO:0016020//membrane;GO:0043025//neuronal cell body;	GO:0005509//calcium ion binding;GO:0008331//high voltage-gated calcium channel activity;	ko05207(Chemical carcinogenesis - receptor activation);ko05033(Nicotine addiction);ko05032(Morphine addiction);ko05022(Pathways of neurodegeneration - multiple diseases);ko05020(Prion disease);ko05016(Huntington disease);ko04930(Type II diabetes mellitus);ko04728(Dopaminergic synapse);ko04727(GABAergic synapse);ko04726(Serotonergic synapse);ko04725(Cholinergic synapse);ko04723(Retrograde endocann…
DNAJC27	454.641	95.8186	813.463	8.48962	3.0857	9.91848e-64	2.77157e-62	NC_009158.3	71918808	71951040	+	1250	DNAJC27	GO:0003924;GO:0005525;	K19372	3ENE9	U	sp|Q9NZQ0|DJC27_HUMAN DnaJ homolog subfamily C member 27 OS=Homo sapiens OX=9606 GN=DNAJC27 PE=1 SV=1	dnaJ homolog subfamily C member 27	-	-	GO:0003924//GTPase activity;GO:0005525//GTP binding;	-
LOC106781936	306.655	52.2206	561.09	10.7446	3.42554	1.09388e-63	3.05238e-62	NC_009161.3	13121345	13139598	+	2165	LOC106781936	GO:0006893;	-	3EMQM	S	sp|Q567U6|CCD93_HUMAN Coiled-coil domain-containing protein 93 OS=Homo sapiens OX=9606 GN=CCDC93 PE=1 SV=2	coiled-coil domain-containing protein 93-like	GO:0006893//Golgi to plasma membrane transport;	-	-	-
CEP164	1530.22	366.73	2693.71	7.34522	2.8768	1.35214e-63	3.76772e-62	NC_009150.3	25830294	25895533	+	8092	CEP164	GO:0005515;	K16462	35Y5A	A	sp|Q9UPV0|CE164_HUMAN Centrosomal protein of 164 kDa OS=Homo sapiens OX=9606 GN=CEP164 PE=1 SV=3	centrosomal protein of 164 kDa isoform X6	-	-	GO:0005515//protein binding;	-
N4BP2L1	414.788	743.384	86.1912	0.115944	-3.1085	1.63246e-63	4.54242e-62	NC_009160.3	11647640	11673626	-	2136	N4BP2L1	-	-	4JA4M	L	sp|Q5TBK1|N42L1_HUMAN NEDD4-binding protein 2-like 1 OS=Homo sapiens OX=9606 GN=N4BP2L1 PE=2 SV=1	NEDD4-binding protein 2-like 1 isoform X3	-	-	-	-
SYNE1	3947.68	6646.83	1248.52	0.187837	-2.41245	3.22751e-63	8.96812e-62	NC_009174.3	14655174	15097220	+	30437	SYNE1	GO:0005515;GO:0016020;	K19326	3ESWB	Z	sp|Q8NF91|SYNE1_HUMAN Nesprin-1 OS=Homo sapiens OX=9606 GN=SYNE1 PE=1 SV=4	nesprin-1 isoform X20	-	GO:0016020//membrane;	GO:0005515//protein binding;	-
C10H6orf163	280.38	23.3056	537.454	23.0611	4.52739	4.0308e-63	1.11845e-61	NC_009153.3	41143634	41162731	+	1292	C10H6orf163	-	-	3EUZZ	S	sp|Q5TEZ5|CF163_HUMAN Uncharacterized protein C6orf163 OS=Homo sapiens OX=9606 GN=C6orf163 PE=4 SV=2	uncharacterized protein C6orf163 homolog	-	-	-	-
DNAJB7	161.515	13.5078	309.522	22.9143	4.51818	4.12929e-63	1.14417e-61	NC_009171.3	38561461	38563114	-	1654	DNAJB7	GO:0001671;GO:0005789;GO:0005829;GO:0030433;GO:0030544;GO:0032436;GO:0042026;GO:0051082;GO:0061077;	K09513	3ESIP	O	sp|Q7Z6W7|DNJB7_HUMAN DnaJ homolog subfamily B member 7 OS=Homo sapiens OX=9606 GN=DNAJB7 PE=2 SV=2	dnaJ homolog subfamily B member 7	GO:0030433//ubiquitin-dependent ERAD pathway;GO:0032436//positive regulation of proteasomal ubiquitin-dependent protein catabolic process;GO:0042026//protein refolding;GO:0061077//chaperone-mediated protein folding;	GO:0005789//endoplasmic reticulum membrane;GO:0005829//cytosol;	GO:0001671//ATPase activator activity;GO:0030544//Hsp70 protein binding;GO:0051082//unfolded protein binding;	-
ARL13A	216.042	25.9461	406.138	15.6531	3.96838	4.58701e-63	1.26922e-61	NC_009175.3	83838139	83853157	+	4294	ARL13A	GO:0003924;GO:0005525;GO:0060170;GO:0097500;GO:0097730;GO:1905515;	K07961	3EPZG	UZ	sp|Q5H913|AR13A_HUMAN ADP-ribosylation factor-like protein 13A OS=Homo sapiens OX=9606 GN=ARL13A PE=2 SV=2	ADP-ribosylation factor-like protein 13A isoform X2	GO:0097500//receptor localization to non-motile cilium;GO:1905515//non-motile cilium assembly;	GO:0060170//ciliary membrane;GO:0097730//non-motile cilium;	GO:0003924//GTPase activity;GO:0005525//GTP binding;	-
SPATA7	3600.81	981.55	6220.07	6.33698	2.6638	4.65507e-63	1.28626e-61	NC_009167.3	32147030	32179112	+	1940	SPATA7	GO:0000226;GO:0005930;GO:0036064;GO:0045494;GO:0120200;GO:0120206;GO:1903546;GO:1903621;	K19655	3ER9V	S	sp|Q9P0W8|SPAT7_HUMAN Spermatogenesis-associated protein 7 OS=Homo sapiens OX=9606 GN=SPATA7 PE=1 SV=3	spermatogenesis-associated protein 7 isoform X3	GO:0000226//microtubule cytoskeleton organization;GO:0045494//photoreceptor cell maintenance;GO:1903546//protein localization to photoreceptor outer segment;GO:1903621//protein localization to photoreceptor connecting cilium;	GO:0005930//axoneme;GO:0036064//ciliary basal body;GO:0120200//rod photoreceptor outer segment;GO:0120206//photoreceptor distal connecting cilium;	-	-
STPG1	660.373	59.7558	1260.99	21.1024	4.39933	5.35565e-63	1.47777e-61	NC_009145.3	30771330	30825602	+	4026	STPG1	GO:0001939;GO:0001940;GO:0003682;GO:0042393;GO:0042585;GO:0044727;GO:1901537;	-	4KSHV	S	sp|A6QQ60|STPG1_BOVIN O(6)-methylguanine-induced apoptosis 2 OS=Bos taurus OX=9913 GN=STPG1 PE=2 SV=1	O(6)-methylguanine-induced apoptosis 2 isoform X3	GO:0044727//DNA demethylation of male pronucleus;GO:1901537//positive regulation of DNA demethylation;	GO:0001939//female pronucleus;GO:0001940//male pronucleus;GO:0042585//germinal vesicle;	GO:0003682//chromatin binding;GO:0042393//histone binding;	-
TDRD6	6338.53	904.374	11772.7	13.0175	3.70238	5.37898e-63	1.48214e-61	NC_009163.3	46142981	46156728	+	7083	TDRD6	GO:0007283;	K18405	3EUPN	K	sp|O60522|TDRD6_HUMAN Tudor domain-containing protein 6 OS=Homo sapiens OX=9606 GN=TDRD6 PE=2 SV=2	tudor domain-containing protein 6	GO:0007283//spermatogenesis;	-	-	-
HOOK1	1610.97	461.529	2760.42	5.98104	2.5804	5.86888e-63	1.61488e-61	NC_009145.3	369547	434703	-	5856	HOOK1	GO:0005737;GO:0005813;GO:0008017;GO:0008017;GO:0030705;GO:0030705;GO:0031122;GO:0031122;GO:0051959;	K16612	3JEX1	S	sp|Q9UJC3|HOOK1_HUMAN Protein Hook homolog 1 OS=Homo sapiens OX=9606 GN=HOOK1 PE=1 SV=2	protein Hook homolog 1 isoform X3	GO:0030705//cytoskeleton-dependent intracellular transport;GO:0030705//cytoskeleton-dependent intracellular transport;GO:0031122//cytoplasmic microtubule organization;GO:0031122//cytoplasmic microtubule organization;	GO:0005737//cytoplasm;GO:0005813//centrosome;	GO:0008017//microtubule binding;GO:0008017//microtubule binding;GO:0051959//dynein light intermediate chain binding;	-
GLT8D1	2177.04	644.533	3709.56	5.75542	2.52492	5.90962e-63	1.62383e-61	NC_009159.3	36557529	36568745	+	1879	GLT8D1	GO:0005794;GO:0016757;	-	4IWWV	G	sp|Q5E9E7|GL8D1_BOVIN Glycosyltransferase 8 domain-containing protein 1 OS=Bos taurus OX=9913 GN=GLT8D1 PE=2 SV=1	glycosyltransferase 8 domain-containing protein 1 isoform X2	-	GO:0005794//Golgi apparatus;	GO:0016757//glycosyltransferase activity;	-
DNAL4	470.384	99.8161	840.952	8.42501	3.07468	6.0245e-63	1.6531e-61	NC_009171.3	36913178	36924858	-	2023	DNAL4	GO:0007017;GO:0007017;GO:0030286;GO:0030286;GO:0045505;GO:0051959;	K10412	36AUU	Z	sp|Q32KN5|DNAL4_BOVIN Dynein axonemal light chain 4 OS=Bos taurus OX=9913 GN=DNAL4 PE=3 SV=1	dynein light chain 4, axonemal	GO:0007017//microtubule-based process;GO:0007017//microtubule-based process;	GO:0030286//dynein complex;GO:0030286//dynein complex;	GO:0045505//dynein intermediate chain binding;GO:0051959//dynein light intermediate chain binding;	ko05022(Pathways of neurodegeneration - multiple diseases);ko05016(Huntington disease);ko05014(Amyotrophic lateral sclerosis)
LOC100271875	569.311	134.58	1004.04	7.46057	2.89929	6.44857e-63	1.76702e-61	NC_009163.3	51523004	51545619	+	1136	LOC100271875	GO:0004364;GO:0004364;GO:0005829;GO:0006749;GO:0006805;GO:0070062;	K00799	4J96Y	O	sp|Q28035|GSTA1_BOVIN Glutathione S-transferase A1 OS=Bos taurus OX=9913 GN=GSTA1 PE=2 SV=3	glutathione S-transferase A1 isoform X2	GO:0006749//glutathione metabolic process;GO:0006805//xenobiotic metabolic process;	GO:0005829//cytosol;GO:0070062//extracellular exosome;	GO:0004364//glutathione transferase activity;GO:0004364//glutathione transferase activity;	ko05418(Fluid shear stress and atherosclerosis);ko05225(Hepatocellular carcinoma);ko05208(Chemical carcinogenesis - reactive oxygen species);ko05207(Chemical carcinogenesis - receptor activation);ko05204(Chemical carcinogenesis - DNA adducts);ko05200(Pathways in cancer);ko01524(Platinum drug resistance);ko00983(Drug metabolism - other enzymes);ko00982(Drug metabolism - cytochrome P450);ko00980(Me…
C2H8orf74	180.051	17.5532	342.548	19.5149	4.28651	7.11481e-63	1.94688e-61	NC_009145.3	59088090	59115665	+	2794	C2H8orf74	-	-	3EF7U	S	sp|Q2NL11|CH074_BOVIN Uncharacterized protein C8orf74 homolog OS=Bos taurus OX=9913 PE=2 SV=1	uncharacterized protein C8orf74 homolog	-	-	-	-
OSGIN1	215.603	26.109	405.098	15.5157	3.95565	7.14452e-63	1.95231e-61	NC_009146.3	31963247	31996903	+	2546	OSGIN1	GO:0016491;	-	4J89H	S	sp|Q9UJX0|OSGI1_HUMAN Oxidative stress-induced growth inhibitor 1 OS=Homo sapiens OX=9606 GN=OSGIN1 PE=1 SV=4	oxidative stress-induced growth inhibitor 1 isoform X3	-	-	GO:0016491//oxidoreductase activity;	-
LOC100146960	4318.96	314.85	8323.08	26.435	4.72438	7.22675e-63	1.97206e-61	NC_009151.3	5291652	5297129	-	5478	LOC100146960	GO:0002177;GO:0005515;GO:0005634;GO:0007274;GO:0007286;GO:0009566;	K26225	4KR73	TZ	sp|Q9UFD9|RIM3A_HUMAN RIMS-binding protein 3A OS=Homo sapiens OX=9606 GN=RIMBP3 PE=1 SV=4	RIMS-binding protein 3A	GO:0007274//neuromuscular synaptic transmission;GO:0007286//spermatid development;GO:0009566//fertilization;	GO:0002177//manchette;GO:0005634//nucleus;	GO:0005515//protein binding;	-
ENO3	279.678	45.0154	514.34	11.4259	3.51423	8.644e-63	2.35555e-61	NC_009154.3	49908755	49914315	-	1476	ENO3	GO:0000015;GO:0000015;GO:0000287;GO:0000287;GO:0004634;GO:0004634;GO:0006096;GO:0006096;	K01689	4J0U3	G	sp|Q3ZC09|ENOB_BOVIN Beta-enolase OS=Bos taurus OX=9913 GN=ENO3 PE=2 SV=1	beta-enolase isoform X1	GO:0006096//glycolytic process;GO:0006096//glycolytic process;	GO:0000015//phosphopyruvate hydratase complex;GO:0000015//phosphopyruvate hydratase complex;	GO:0000287//magnesium ion binding;GO:0000287//magnesium ion binding;GO:0004634//phosphopyruvate hydratase activity;GO:0004634//phosphopyruvate hydratase activity;	ko04066(HIF-1 signaling pathway);ko03018(RNA degradation);ko00010(Glycolysis / Gluconeogenesis)
SAMD4A	2275.2	679.189	3871.22	5.69977	2.5109	1.00919e-62	2.74634e-61	NC_009167.3	2711671	2914840	+	13341	SAMD4A	GO:0000289;GO:0000932;GO:0003729;GO:0005515;GO:0017148;GO:0030371;GO:0030371;GO:0043488;	-	4KVJJ	JT	sp|Q9UPU9|SMAG1_HUMAN Protein Smaug homolog 1 OS=Homo sapiens OX=9606 GN=SAMD4A PE=1 SV=3	protein Smaug homolog 1 isoform X6	GO:0000289//nuclear-transcribed mRNA poly(A) tail shortening;GO:0017148//negative regulation of translation;GO:0043488//regulation of mRNA stability;	GO:0000932//P-body;	GO:0003729//mRNA binding;GO:0005515//protein binding;GO:0030371//translation repressor activity;GO:0030371//translation repressor activity;	-
CCDC150	840.167	214.497	1465.84	6.83382	2.77269	1.23618e-62	3.35943e-61	NC_009161.3	72196146	72264318	+	6301	CCDC150	-	-	35BUB	S	sp|Q8NCX0|CC150_HUMAN Coiled-coil domain-containing protein 150 OS=Homo sapiens OX=9606 GN=CCDC150 PE=1 SV=2	coiled-coil domain-containing protein 150 isoform X11	-	-	-	-
RSPH6A	473.139	46.6137	899.664	19.3004	4.27056	1.27164e-62	3.45104e-61	NC_009153.3	16453007	16471391	-	2717	RSPH6A	GO:0001534;GO:0001534;GO:0005930;GO:0035082;GO:0060271;GO:0060271;GO:0060294;GO:0060294;	K19756	3ERP2	S	sp|Q9H0K4|RSH6A_HUMAN Radial spoke head protein 6 homolog A OS=Homo sapiens OX=9606 GN=RSPH6A PE=1 SV=1	radial spoke head protein 6 homolog A	GO:0035082//axoneme assembly;GO:0060271//cilium assembly;GO:0060271//cilium assembly;GO:0060294//cilium movement involved in cell motility;GO:0060294//cilium movement involved in cell motility;	GO:0001534//radial spoke;GO:0001534//radial spoke;GO:0005930//axoneme;	-	-
TRIM66	1374.73	391.945	2357.51	6.01489	2.58854	1.31651e-62	3.56792e-61	NC_009150.3	80199669	80258591	-	15155	TRIM66	GO:0005515;GO:0008270;	K12032	3EHKQ	O	sp|O15016|TRI66_HUMAN Tripartite motif-containing protein 66 OS=Homo sapiens OX=9606 GN=TRIM66 PE=1 SV=4	tripartite motif-containing protein 66 isoform X6	-	-	GO:0005515//protein binding;GO:0008270//zinc ion binding;	-
CCDC92	544.284	82.1054	1006.46	12.2582	3.61567	1.73964e-62	4.70822e-61	NC_009151.3	26191395	26222484	-	2071	CCDC92	GO:0005814;	K16452	35I33	S	sp|Q53HC0|CCD92_HUMAN Coiled-coil domain-containing protein 92 OS=Homo sapiens OX=9606 GN=CCDC92 PE=1 SV=2	coiled-coil domain-containing protein 92	-	GO:0005814//centriole;	-	-
GJB6	243.312	35.9428	450.682	12.5389	3.64834	2.05398e-62	5.55137e-61	NC_009160.3	1184624	1195248	-	7621	GJB6	GO:0005922;GO:0005922;GO:0007154;GO:0007154;	K07625	3ES11	S	sp|Q5E9Z5|CXB6_BOVIN Gap junction beta-6 protein OS=Bos taurus OX=9913 GN=GJB6 PE=2 SV=1	gap junction beta-6 protein	GO:0007154//cell communication;GO:0007154//cell communication;	GO:0005922//connexin complex;GO:0005922//connexin complex;	-	-
MED12L	2186.8	451.005	3922.59	8.69745	3.12059	4.02813e-62	1.08721e-60	NC_009159.3	85160108	85475433	+	10378	MED12L	GO:0003713;GO:0006357;GO:0006357;GO:0008013;GO:0016592;GO:0016592;	K15162	4Q7XR	K	sp|Q86YW9|MD12L_HUMAN Mediator of RNA polymerase II transcription subunit 12-like protein OS=Homo sapiens OX=9606 GN=MED12L PE=1 SV=2	mediator of RNA polymerase II transcription subunit 12-like protein isoform X7	GO:0006357//regulation of transcription by RNA polymerase II;GO:0006357//regulation of transcription by RNA polymerase II;	GO:0016592//mediator complex;GO:0016592//mediator complex;	GO:0003713//transcription coactivator activity;GO:0008013//beta-catenin binding;	ko04919(Thyroid hormone signaling pathway)
NOL4	252.817	37.9353	467.698	12.3288	3.62397	4.11143e-62	1.10818e-60	NC_009151.3	57778408	58135110	-	5766	NOL4	-	-	4KQV7	S	sp|O94818|NOL4_HUMAN Nucleolar protein 4 OS=Homo sapiens OX=9606 GN=NOL4 PE=1 SV=2	nucleolar protein 4 isoform X5	-	-	-	-
EMP2	806.228	1395.52	216.937	0.155452	-2.68546	4.34031e-62	1.16828e-60	NC_009156.3	34908345	34950823	+	5195	EMP2	GO:0005886;	K26256	4J0UG	T	sp|A5A6N6|EMP2_PANTR Epithelial membrane protein 2 OS=Pan troglodytes OX=9598 GN=EMP2 PE=2 SV=1	epithelial membrane protein 2	-	GO:0005886//plasma membrane;	-	-
PRTFDC1	124.546	242.034	7.05709	0.0291574	-5.09999	4.79677e-62	1.28939e-60	NC_009172.3	12761474	12845084	+	2441	PRTFDC1	GO:0004422;GO:0006166;	K24196	350I1	F	sp|Q9NRG1|PRDC1_HUMAN Phosphoribosyltransferase domain-containing protein 1 OS=Homo sapiens OX=9606 GN=PRTFDC1 PE=1 SV=1	phosphoribosyltransferase domain-containing protein 1 isoform X3	GO:0006166//purine ribonucleoside salvage;	-	GO:0004422//hypoxanthine phosphoribosyltransferase activity;	-
YBX2	1783.58	152.615	3414.55	22.3737	4.48373	4.81654e-62	1.29295e-60	NC_009154.3	50635902	50642118	-	1624	YBX2	GO:0003676;GO:0003676;GO:0005634;GO:0010468;	K09277	3EUV8	J	sp|Q9Y2T7|YBOX2_HUMAN Y-box-binding protein 2 OS=Homo sapiens OX=9606 GN=YBX2 PE=1 SV=2	Y-box-binding protein 2 isoform X5	GO:0010468//regulation of gene expression;	GO:0005634//nucleus;	GO:0003676//nucleic acid binding;GO:0003676//nucleic acid binding;	-
LOC111767833	314.619	55.0835	574.154	10.4233	3.38175	4.97677e-62	1.33415e-60	NC_009157.3	51790479	51810462	-	8073	LOC111767833	-	-	3EXE8	S	-	protein FAM170A-like isoform X2	-	-	-	-
SAXO1	438.732	41.6184	835.846	20.0836	4.32794	6.00571e-62	1.60781e-60	NC_009166.3	37946853	38026868	-	1877	SAXO1	GO:0005814;GO:0005856;GO:0005879;GO:0008017;GO:0008017;GO:0034453;GO:0036064;GO:0036126;	K25472	3EJBI	S	sp|Q8IYX7|SAXO1_HUMAN Stabilizer of axonemal microtubules 1 OS=Homo sapiens OX=9606 GN=SAXO1 PE=1 SV=2	stabilizer of axonemal microtubules 1	GO:0034453//microtubule anchoring;	GO:0005814//centriole;GO:0005856//cytoskeleton;GO:0005879//axonemal microtubule;GO:0036064//ciliary basal body;GO:0036126//sperm flagellum;	GO:0008017//microtubule binding;GO:0008017//microtubule binding;	-
ENOSF1	463.617	819.775	107.459	0.131084	-2.93144	6.07334e-62	1.62372e-60	NC_009151.3	44225941	44252699	-	2583	ENOSF1	GO:0000287;GO:0009063;GO:0016052;GO:0016052;GO:0050023;	K18334	3ENVS	M	sp|Q7L5Y1|ENOF1_HUMAN Mitochondrial enolase superfamily member 1 OS=Homo sapiens OX=9606 GN=ENOSF1 PE=1 SV=1	mitochondrial enolase superfamily member 1 isoform X4	GO:0009063//cellular amino acid catabolic process;GO:0016052//carbohydrate catabolic process;GO:0016052//carbohydrate catabolic process;	-	GO:0000287//magnesium ion binding;GO:0050023//L-fuconate dehydratase activity;	ko00051(Fructose and mannose metabolism)
PRR29	197.763	20.1197	375.405	18.6586	4.22177	6.40702e-62	1.71061e-60	NC_009154.3	15422665	15432009	-	3701	PRR29	-	-	3EF1X	S	sp|P0C7W0|PRR29_HUMAN Proline-rich protein 29 OS=Homo sapiens OX=9606 GN=PRR29 PE=2 SV=2	proline-rich protein 29 isoform X2	-	-	-	-
KIF24	611.776	149.32	1074.23	7.19415	2.84683	8.25035e-62	2.1998e-60	NC_009166.3	50066959	50128288	-	6280	KIF24	GO:0003777;GO:0003777;GO:0005524;GO:0007018;GO:0007018;GO:0008017;	K10393	4KQYI	Z	sp|Q5T7B8|KIF24_HUMAN Kinesin-like protein KIF24 OS=Homo sapiens OX=9606 GN=KIF24 PE=1 SV=2	kinesin-like protein KIF24	GO:0007018//microtubule-based movement;GO:0007018//microtubule-based movement;	-	GO:0003777//microtubule motor activity;GO:0003777//microtubule motor activity;GO:0005524//ATP binding;GO:0008017//microtubule binding;	-
MRC1	881.245	187.043	1575.45	8.42291	3.07432	1.12988e-61	3.00855e-60	NC_009172.3	18702948	18792088	-	5330	MRC1	GO:0038023;	K06560	4IXRK	TV	sp|P22897|MRC1_HUMAN Macrophage mannose receptor 1 OS=Homo sapiens OX=9606 GN=MRC1 PE=1 SV=1	macrophage mannose receptor 1	-	-	GO:0038023//signaling receptor activity;	ko05152(Tuberculosis);ko04145(Phagosome)
HGF	211.424	394.182	28.6655	0.0727214	-3.78148	1.14986e-61	3.05765e-60	NC_009147.3	26437924	26512998	-	10444	HGF	GO:0001934;GO:0004252;GO:0005102;GO:0005615;GO:0006508;GO:0043066;GO:0048012;	K05460	4J1P4	T	sp|Q76BS1|HGF_BOVIN Hepatocyte growth factor OS=Bos taurus OX=9913 GN=HGF PE=2 SV=1	hepatocyte growth factor isoform X8	GO:0001934//positive regulation of protein phosphorylation;GO:0006508//proteolysis;GO:0043066//negative regulation of apoptotic process;GO:0048012//hepatocyte growth factor receptor signaling pathway;	GO:0005615//extracellular space;	GO:0004252//serine-type endopeptidase activity;GO:0005102//signaling receptor binding;	ko05226(Gastric cancer);ko05225(Hepatocellular carcinoma);ko05223(Non-small cell lung cancer);ko05218(Melanoma);ko05211(Renal cell carcinoma);ko05208(Chemical carcinogenesis - reactive oxygen species);ko05205(Proteoglycans in cancer);ko05200(Pathways in cancer);ko05144(Malaria);ko04510(Focal adhesion);ko04151(PI3K-Akt signaling pathway);ko04020(Calcium signaling pathway);ko04015(Rap1 signaling pa…
NAV1	1055.18	1812.11	298.256	0.164591	-2.60304	1.1907e-61	3.16199e-60	NC_009173.3	29964333	30127398	+	9818	NAV1	GO:0001578;GO:0001764;GO:0007399;GO:0015630;GO:0016887;GO:0022008;GO:0043194;	K16776	3661I	U	sp|Q8NEY1|NAV1_HUMAN Neuron navigator 1 OS=Homo sapiens OX=9606 GN=NAV1 PE=1 SV=2	neuron navigator 1 isoform X5	GO:0001578//microtubule bundle formation;GO:0001764//neuron migration;GO:0007399//nervous system development;GO:0022008//neurogenesis;	GO:0015630//microtubule cytoskeleton;GO:0043194//axon initial segment;	GO:0016887//ATP hydrolysis activity;	-
MEIKIN	232.43	32.2905	432.57	13.3962	3.74375	1.5669e-61	4.15544e-60	NC_009157.3	42883587	42982513	+	3678	MEIKIN	GO:0000776;GO:0007060;GO:0010789;GO:0016321;GO:0045143;GO:0051754;	-	3EW1F	S	sp|A0A087WXM9|MEIKN_HUMAN Meiosis-specific kinetochore protein OS=Homo sapiens OX=9606 GN=MEIKIN PE=2 SV=2	meiosis-specific kinetochore protein isoform X3	GO:0007060//male meiosis chromosome segregation;GO:0010789//meiotic sister chromatid cohesion involved in meiosis I;GO:0016321//female meiosis chromosome segregation;GO:0045143//homologous chromosome segregation;GO:0051754//meiotic sister chromatid cohesion, centromeric;	GO:0000776//kinetochore;	-	-
SRPK1	4628.59	1467.72	7789.45	5.30716	2.40794	1.76291e-61	4.66899e-60	NC_009163.3	36753113	36844831	-	4883	SRPK1	GO:0000245;GO:0004672;GO:0005524;GO:0006468;GO:0050684;	K15409	3EIN3	T	sp|Q5RD27|SRPK1_PONAB SRSF protein kinase 1 OS=Pongo abelii OX=9601 GN=SRPK1 PE=2 SV=2	LOW QUALITY PROTEIN: SRSF protein kinase 1	GO:0000245//spliceosomal complex assembly;GO:0006468//protein phosphorylation;GO:0050684//regulation of mRNA processing;	-	GO:0004672//protein kinase activity;GO:0005524//ATP binding;	ko05168(Herpes simplex virus 1 infection)
ART5	353.985	36.7573	671.213	18.2607	4.19067	1.99884e-61	5.28676e-60	NC_009150.3	73836494	73840151	-	1778	ART5	GO:0003950;GO:0106274;	K19977	3ENV9	O	sp|Q96L15|NAR5_HUMAN Ecto-ADP-ribosyltransferase 5 OS=Homo sapiens OX=9606 GN=ART5 PE=2 SV=4	ecto-ADP-ribosyltransferase 5 isoform X3	-	-	GO:0003950//NAD+ ADP-ribosyltransferase activity;GO:0106274//NAD+-protein-arginine ADP-ribosyltransferase activity;	-
ADRA1A	136.502	263.091	9.91335	0.0376804	-4.73004	2.19643e-61	5.80162e-60	NC_009145.3	55612188	55718643	-	8895	ADRA1A	GO:0004937;GO:0004937;GO:0007200;GO:0007204;GO:0007267;GO:0016020;GO:0019229;GO:0055117;GO:0071880;	K04135	4IW3F	T	sp|O02824|ADA1A_RABIT Alpha-1A adrenergic receptor OS=Oryctolagus cuniculus OX=9986 GN=ADRA1A PE=2 SV=1	alpha-1A adrenergic receptor isoform X2	GO:0007200//phospholipase C-activating G protein-coupled receptor signaling pathway;GO:0007204//positive regulation of cytosolic calcium ion concentration;GO:0007267//cell-cell signaling;GO:0019229//regulation of vasoconstriction;GO:0055117//regulation of cardiac muscle contraction;GO:0071880//adenylate cyclase-activating adrenergic receptor signaling pathway;	GO:0016020//membrane;	GO:0004937//alpha1-adrenergic receptor activity;GO:0004937//alpha1-adrenergic receptor activity;	ko04970(Salivary secretion);ko04270(Vascular smooth muscle contraction);ko04261(Adrenergic signaling in cardiomyocytes);ko04152(AMPK signaling pathway);ko04080(Neuroactive ligand-receptor interaction);ko04022(cGMP-PKG signaling pathway);ko04020(Calcium signaling pathway)
HSF5	2660.86	316.685	5005.03	15.8044	3.98226	2.3371e-61	6.16497e-60	NC_009154.3	32964911	33002127	-	4268	HSF5	GO:0003700;GO:0006355;GO:0043565;	-	4IWAT	L	sp|Q5ND04|HSF5_MOUSE Heat shock factor protein 5 OS=Mus musculus OX=10090 GN=Hsf5 PE=1 SV=1	LOW QUALITY PROTEIN: heat shock factor protein 5	GO:0006355//regulation of transcription, DNA-templated;	-	GO:0003700//DNA-binding transcription factor activity;GO:0043565//sequence-specific DNA binding;	-
UBR7	1488.72	439.44	2538.01	5.77555	2.52996	2.37779e-61	6.26393e-60	NC_009167.3	36409818	36426068	+	3615	UBR7	GO:0005737;GO:0008270;GO:0008270;GO:0061630;	K11979	3EQQP	S	sp|Q8N806|UBR7_HUMAN Putative E3 ubiquitin-protein ligase UBR7 OS=Homo sapiens OX=9606 GN=UBR7 PE=1 SV=2	putative E3 ubiquitin-protein ligase UBR7	-	GO:0005737//cytoplasm;	GO:0008270//zinc ion binding;GO:0008270//zinc ion binding;GO:0061630//ubiquitin protein ligase activity;	-
LOC106782959	515.209	116.014	914.405	7.88186	2.97854	2.69505e-61	7.09029e-60	NC_009146.3	20630241	21153745	+	27317	LOC106782959	-	-	-	-	-	uncharacterized protein LOC106782959 isoform X2	-	-	-	-
C23H9orf57	1285.44	112.445	2458.44	21.8636	4.45046	3.12297e-61	8.20515e-60	NC_009166.3	18239872	18329451	+	1705	C23H9orf57	-	-	4JBXW	S	sp|Q5W0N0|CI057_HUMAN Uncharacterized protein C9orf57 OS=Homo sapiens OX=9606 GN=C9orf57 PE=1 SV=1	LOW QUALITY PROTEIN: uncharacterized protein C9orf57 homolog	-	-	-	-
LOC102147509	300.826	53.2296	548.422	10.3029	3.36498	3.44354e-61	9.03542e-60	NC_009144.3	83871241	83941020	-	11681	LOC102147509	GO:0016020;GO:0038023;	-	490ZE	S	sp|A6NF34|ANTRL_HUMAN Anthrax toxin receptor-like OS=Homo sapiens OX=9606 GN=ANTXRL PE=3 SV=3	anthrax toxin receptor-like isoform X4	-	GO:0016020//membrane;	GO:0038023//signaling receptor activity;	-
ABCB9	379.208	76.1693	682.246	8.95697	3.16301	3.48977e-61	9.14459e-60	NC_009151.3	25460074	25495276	-	4157	ABCB9	GO:0005524;GO:0005765;GO:0015421;GO:0015833;GO:0016887;GO:0055085;	K05656	4J2ND	U	sp|Q9NP78|ABCB9_HUMAN ABC-type oligopeptide transporter ABCB9 OS=Homo sapiens OX=9606 GN=ABCB9 PE=1 SV=1	ATP-binding cassette sub-family B member 9 isoform X2	GO:0015833//peptide transport;GO:0055085//transmembrane transport;	GO:0005765//lysosomal membrane;	GO:0005524//ATP binding;GO:0015421//ABC-type oligopeptide transporter activity;GO:0016887//ATP hydrolysis activity;	ko04142(Lysosome);ko02010(ABC transporters)
H1T	893.424	109.342	1677.51	15.3418	3.93939	3.88625e-61	1.017e-59	NC_009163.3	24798292	24798930	-	639	H1T	GO:0000786;GO:0003677;GO:0006334;	K11275	4Q5TU	B	sp|P06348|H1T_PIG Histone H1t OS=Sus scrofa OX=9823 GN=H1-6 PE=1 SV=1	testis-specific histone H1t	GO:0006334//nucleosome assembly;	GO:0000786//nucleosome;	GO:0003677//DNA binding;	-
SHCBP1	439.737	95.6089	783.865	8.19866	3.03539	4.07014e-61	1.06372e-59	NC_009146.3	28764	53110	-	2954	SHCBP1	GO:0008543;	-	3ENAW	S	sp|Q8NEM2|SHCBP_HUMAN SHC SH2 domain-binding protein 1 OS=Homo sapiens OX=9606 GN=SHCBP1 PE=1 SV=3	SHC SH2 domain-binding protein 1	GO:0008543//fibroblast growth factor receptor signaling pathway;	-	-	-
LOC100066125	3029.59	939.924	5119.26	5.44647	2.44532	4.13206e-61	1.07848e-59	NC_009163.3	41410860	41447984	+	5620	LOC100066125	GO:0004016;GO:0005737;GO:0009190;GO:0035556;	K11265	3EN6V	S	sp|Q866F4|ADCYA_RABIT Adenylate cyclase type 10 OS=Oryctolagus cuniculus OX=9986 GN=ADCY10 PE=2 SV=1	adenylate cyclase type 10 isoform X8	GO:0009190//cyclic nucleotide biosynthetic process;GO:0035556//intracellular signal transduction;	GO:0005737//cytoplasm;	GO:0004016//adenylate cyclase activity;	ko04935(Growth hormone synthesis, secretion and action);ko04714(Thermogenesis);ko04713(Circadian entrainment);ko04371(Apelin signaling pathway);ko04024(cAMP signaling pathway);ko00230(Purine metabolism)
SLC9C1	1740.48	200.958	3280	16.3218	4.02873	4.89632e-61	1.27627e-59	NC_009162.3	48145450	48239897	+	4516	SLC9C1	GO:0005216;GO:0015385;GO:0016020;GO:0016020;GO:1902600;GO:1902600;	K14726	3EK7H	P	sp|Q6UJY2|SL9C1_MOUSE Sodium/hydrogen exchanger 10 OS=Mus musculus OX=10090 GN=Slc9c1 PE=1 SV=3	sodium/hydrogen exchanger 10 isoform X7	GO:1902600//proton transmembrane transport;GO:1902600//proton transmembrane transport;	GO:0016020//membrane;GO:0016020//membrane;	GO:0005216//ion channel activity;GO:0015385//sodium:proton antiporter activity;	-
LOC100052703	2756.7	256.645	5256.76	20.4826	4.35633	5.19471e-61	1.35226e-59	NC_009163.3	24426126	24428599	+	2474	LOC100052703	GO:0000786;GO:0000786;GO:0003677;GO:0003677;GO:0030527;GO:0030527;GO:0046982;	K11252	3JGFU	B	sp|Q00729|H2B1A_RAT Histone H2B type 1-A OS=Rattus norvegicus OX=10116 GN=H2bc1 PE=1 SV=2	histone H2B type 1-A	-	GO:0000786//nucleosome;GO:0000786//nucleosome;	GO:0003677//DNA binding;GO:0003677//DNA binding;GO:0030527//structural constituent of chromatin;GO:0030527//structural constituent of chromatin;GO:0046982//protein heterodimerization activity;	ko05322(Systemic lupus erythematosus);ko05203(Viral carcinogenesis);ko05034(Alcoholism);ko04613(Neutrophil extracellular trap formation)
KIF6	251.874	39.633	464.114	11.7103	3.5497	6.60405e-61	1.71688e-59	NC_009163.3	39761771	40132492	-	3700	KIF6	GO:0003777;GO:0003777;GO:0005524;GO:0007018;GO:0007018;GO:0008017;	K10397	4KTN3	Z	sp|Q6ZMV9|KIF6_HUMAN Kinesin-like protein KIF6 OS=Homo sapiens OX=9606 GN=KIF6 PE=1 SV=3	kinesin-like protein KIF6 isoform X5	GO:0007018//microtubule-based movement;GO:0007018//microtubule-based movement;	-	GO:0003777//microtubule motor activity;GO:0003777//microtubule motor activity;GO:0005524//ATP binding;GO:0008017//microtubule binding;	-
KRT86	210.694	14.7495	406.639	27.5696	4.78501	8.44322e-61	2.19214e-59	NC_009149.3	70301352	70308454	+	2042	KRT86	GO:0005615;GO:0030280;GO:0031424;GO:0045095;GO:0045095;GO:0045109;	K07605	3J65S	S	sp|A4FUZ0|KRT83_BOVIN Keratin, type II cuticular Hb3 OS=Bos taurus OX=9913 GN=KRT83 PE=2 SV=1	keratin 86	GO:0031424//keratinization;GO:0045109//intermediate filament organization;	GO:0005615//extracellular space;GO:0045095//keratin filament;GO:0045095//keratin filament;	GO:0030280//structural constituent of skin epidermis;	-
CDKL2	669.186	139.053	1199.32	8.62488	3.1085	1.29134e-60	3.34833e-59	NC_009146.3	62280924	62311869	+	4383	CDKL2	GO:0004693;GO:0005524;GO:0005634;GO:0006468;GO:0006468;	K08824	4KWEV	T	sp|Q4R7T5|CDKL2_MACFA Cyclin-dependent kinase-like 2 OS=Macaca fascicularis OX=9541 GN=CDKL2 PE=2 SV=1	cyclin-dependent kinase-like 2	GO:0006468//protein phosphorylation;GO:0006468//protein phosphorylation;	GO:0005634//nucleus;	GO:0004693//cyclin-dependent protein serine/threonine kinase activity;GO:0005524//ATP binding;	-
LOC102150834	386.779	79.1027	694.455	8.77916	3.13408	1.31631e-60	3.40862e-59	NC_009155.3	35283285	35298930	-	2394	LOC102150834	GO:0005515;GO:0005886;GO:0009986;GO:0036462;GO:0043065;	K04722	3EX28	T	sp|P83626|TNR26_MOUSE Tumor necrosis factor receptor superfamily member 26 OS=Mus musculus OX=10090 GN=Tnfrsf26 PE=2 SV=1	tumor necrosis factor receptor superfamily member 1A isoform X2	GO:0036462//TRAIL-activated apoptotic signaling pathway;GO:0043065//positive regulation of apoptotic process;	GO:0005886//plasma membrane;GO:0009986//cell surface;	GO:0005515//protein binding;	ko05417(Lipid and atherosclerosis);ko05164(Influenza A);ko05132(Salmonella infection);ko04650(Natural killer cell mediated cytotoxicity);ko04217(Necroptosis);ko04210(Apoptosis);ko04115(p53 signaling pathway);ko04061(Viral protein interaction with cytokine and cytokine receptor);ko04060(Cytokine-cytokine receptor interaction)
NRDC	5764.11	1840.18	9688.03	5.26471	2.39635	1.34116e-60	3.46844e-59	NC_009145.3	7406106	7501694	+	4279	NRDC	GO:0004222;GO:0006508;GO:0046872;	K01411	3ET0E	O	sp|O43847|NRDC_HUMAN Nardilysin OS=Homo sapiens OX=9606 GN=NRDC PE=1 SV=3	nardilysin isoform X1	GO:0006508//proteolysis;	-	GO:0004222//metalloendopeptidase activity;GO:0046872//metal ion binding;	-
ALB	465.295	103.911	826.68	7.95564	2.99198	1.83874e-60	4.74903e-59	NC_009146.3	64001612	64017666	-	2027	ALB	GO:0005615;GO:0005615;GO:0005737;GO:0006810;GO:0072562;	K16141	3ENRI	T	sp|P35747|ALBU_HORSE Albumin OS=Equus caballus OX=9796 GN=ALB PE=1 SV=1	serum albumin precursor	GO:0006810//transport;	GO:0005615//extracellular space;GO:0005615//extracellular space;GO:0005737//cytoplasm;GO:0072562//blood microparticle;	-	ko04918(Thyroid hormone synthesis)
LRRC63	167.541	16.4232	318.659	19.4029	4.2782	1.95805e-60	5.0506e-59	NC_009160.3	24289593	24354951	-	3196	LRRC63	GO:0005515;	-	3EEZJ	S	sp|Q05C16|LRC63_HUMAN Leucine-rich repeat-containing protein 63 OS=Homo sapiens OX=9606 GN=LRRC63 PE=2 SV=2	leucine-rich repeat-containing protein 63 isoform X3	-	-	GO:0005515//protein binding;	-
LOC102148971	798.428	72.9289	1523.93	20.8961	4.38516	2.02769e-60	5.22341e-59	NC_009150.3	91069432	91070753	+	1322	LOC102148971	GO:0005739;GO:0006099;GO:0006099;GO:0006102;	K00030	3EXDY	E	sp|P41565|IDHG1_RAT Isocitrate dehydrogenase [NAD] subunit gamma 1, mitochondrial OS=Rattus norvegicus OX=10116 GN=Idh3g PE=1 SV=2	isocitrate dehydrogenase [NAD] subunit gamma, mitochondrial, partial	GO:0006099//tricarboxylic acid cycle;GO:0006099//tricarboxylic acid cycle;GO:0006102//isocitrate metabolic process;	GO:0005739//mitochondrion;	-	ko00020(Citrate cycle (TCA cycle))
CCDC74B	610.036	88.1912	1131.88	12.8344	3.68194	2.122e-60	5.45925e-59	NC_009151.3	1606564	1612990	+	1460	CCDC74B	-	-	3EXN0	S	sp|Q96LY2|CC74B_HUMAN Coiled-coil domain-containing protein 74B OS=Homo sapiens OX=9606 GN=CCDC74B PE=1 SV=1	coiled-coil domain-containing protein 74B isoform X8	-	-	-	-
TMEM247	190.122	21.5971	358.648	16.6063	4.05366	2.29613e-60	5.89957e-59	NC_009158.3	53441540	53446262	-	946	TMEM247	GO:0005783;	-	4IYQI	S	sp|Q2YDG1|TM247_BOVIN Transmembrane protein 247 OS=Bos taurus OX=9913 PE=2 SV=2	transmembrane protein 247	-	GO:0005783//endoplasmic reticulum;	-	-
BMF	323.481	582.912	64.0495	0.109879	-3.18602	3.07948e-60	7.90201e-59	NC_009144.3	149843185	149863719	+	4701	BMF	GO:0006915;GO:0006915;GO:0010507;GO:0016459;GO:0043065;	K17460	3544I	S	sp|Q96LC9|BMF_HUMAN Bcl-2-modifying factor OS=Homo sapiens OX=9606 GN=BMF PE=1 SV=1	LOW QUALITY PROTEIN: bcl-2-modifying factor	GO:0006915//apoptotic process;GO:0006915//apoptotic process;GO:0010507//negative regulation of autophagy;GO:0043065//positive regulation of apoptotic process;	GO:0016459//myosin complex;	-	ko05206(MicroRNAs in cancer)
CNGA4	185.923	20.8718	350.974	16.8157	4.07173	3.1953e-60	8.18857e-59	NC_009150.3	77433666	77443126	+	5812	CNGA4	GO:0005222;GO:0005223;GO:0005249;GO:0005886;GO:0006813;GO:0017071;GO:0030553;GO:0044877;GO:0098655;	K04951	4MSEW	P	sp|Q8IV77|CNGA4_HUMAN Cyclic nucleotide-gated cation channel alpha-4 OS=Homo sapiens OX=9606 GN=CNGA4 PE=1 SV=3	cyclic nucleotide-gated cation channel alpha-4 isoform X2	GO:0006813//potassium ion transport;GO:0098655//cation transmembrane transport;	GO:0005886//plasma membrane;GO:0017071//intracellular cyclic nucleotide activated cation channel complex;	GO:0005222//intracellular cAMP-activated cation channel activity;GO:0005223//intracellular cGMP-activated cation channel activity;GO:0005249//voltage-gated potassium channel activity;GO:0030553//cGMP binding;GO:0044877//protein-containing complex binding;	ko04740(Olfactory transduction);ko04024(cAMP signaling pathway)
AGPAT4	413.974	89.7419	738.207	8.22589	3.04017	3.21536e-60	8.22932e-59	NC_009174.3	7701340	7825171	+	3520	AGPAT4	GO:0003841;GO:0005741;GO:0012505;	K13523	3EMB7	I	sp|Q5E9R2|PLCD_BOVIN 1-acyl-sn-glycerol-3-phosphate acyltransferase delta OS=Bos taurus OX=9913 GN=AGPAT4 PE=2 SV=1	1-acyl-sn-glycerol-3-phosphate acyltransferase delta isoform X2	-	GO:0005741//mitochondrial outer membrane;GO:0012505//endomembrane system;	GO:0003841//1-acylglycerol-3-phosphate O-acyltransferase activity;	ko04072(Phospholipase D signaling pathway);ko00564(Glycerophospholipid metabolism);ko00561(Glycerolipid metabolism)
NUTM1	260.238	39.6242	480.851	12.1353	3.60114	4.31073e-60	1.10185e-58	NC_009144.3	156328557	156340648	+	5742	NUTM1	-	-	4KQN7	S	sp|Q86Y26|NUTM1_HUMAN NUT family member 1 OS=Homo sapiens OX=9606 GN=NUTM1 PE=1 SV=2	NUT family member 1 isoform X2	-	-	-	-
DDX60L	857.884	1472.27	243.5	0.165391	-2.59605	4.36747e-60	1.11492e-58	NC_009145.3	66982739	67075174	+	7091	DDX60L	GO:0003725;GO:0003727;GO:0005524;GO:0005737;GO:0051607;	K20103	4MX33	A	sp|Q5H9U9|DDX6L_HUMAN Probable ATP-dependent RNA helicase DDX60-like OS=Homo sapiens OX=9606 GN=DDX60L PE=2 SV=2	probable ATP-dependent RNA helicase DDX60-like isoform X6	GO:0051607//defense response to virus;	GO:0005737//cytoplasm;	GO:0003725//double-stranded RNA binding;GO:0003727//single-stranded RNA binding;GO:0005524//ATP binding;	-
LRRC23	287.261	50.3946	524.128	10.4005	3.37858	4.80162e-60	1.22417e-58	NC_009149.3	35385615	35391766	+	1626	LRRC23	GO:0005515;	-	36577	T	sp|Q32KP2|LRC23_BOVIN Leucine-rich repeat-containing protein 23 OS=Bos taurus OX=9913 GN=LRRC23 PE=2 SV=1	leucine-rich repeat-containing protein 23	-	-	GO:0005515//protein binding;	-
NT5C3B	846.622	190.038	1503.21	7.91003	2.98368	5.68812e-60	1.44831e-58	NC_009154.3	21060361	21069580	+	2148	NT5C3B	GO:0000287;GO:0005737;GO:0005737;GO:0008253;GO:0008253;	K24242	3EG5Q	S	sp|Q969T7|5NT3B_HUMAN 7-methylguanosine phosphate-specific 5&apos;-nucleotidase OS=Homo sapiens OX=9606 GN=NT5C3B PE=1 SV=4	7-methylguanosine phosphate-specific 5'-nucleotidase isoform X3	-	GO:0005737//cytoplasm;GO:0005737//cytoplasm;	GO:0000287//magnesium ion binding;GO:0008253//5'-nucleotidase activity;GO:0008253//5'-nucleotidase activity;	ko00240(Pyrimidine metabolism)
FBXO39	774.854	97.7067	1452	14.8608	3.89344	5.79205e-60	1.47288e-58	NC_009154.3	48423026	48430674	-	3587	FBXO39	GO:0005515;	K10314	4IYBN	Z	sp|Q32LM4|FBX39_BOVIN F-box only protein 39 OS=Bos taurus OX=9913 GN=FBXO39 PE=2 SV=1	F-box only protein 39	-	-	GO:0005515//protein binding;	-
RFFL	2551.59	804.411	4298.77	5.344	2.41792	5.8e-60	1.47301e-58	NC_009154.3	38161151	38225896	+	6059	RFFL	GO:0005737;GO:0005886;GO:0043161;GO:0061630;GO:0070936;GO:1902042;GO:2001271;	K20804	4J4X4	O	sp|Q8WZ73|RFFL_HUMAN E3 ubiquitin-protein ligase rififylin OS=Homo sapiens OX=9606 GN=RFFL PE=1 SV=1	E3 ubiquitin-protein ligase rififylin isoform X4	GO:0043161//proteasome-mediated ubiquitin-dependent protein catabolic process;GO:0070936//protein K48-linked ubiquitination;GO:1902042//negative regulation of extrinsic apoptotic signaling pathway via death domain receptors;GO:2001271//negative regulation of cysteine-type endopeptidase activity involved in execution phase of apoptosis;	GO:0005737//cytoplasm;GO:0005886//plasma membrane;	GO:0061630//ubiquitin protein ligase activity;	-
C28H12orf42	127.136	7.8853	246.387	31.2464	4.96562	5.91344e-60	1.49989e-58	NC_009171.3	27939331	28103137	-	2402	C28H12orf42	-	-	4M4RI	S	sp|Q96LP6|CL042_HUMAN Uncharacterized protein C12orf42 OS=Homo sapiens OX=9606 GN=C12orf42 PE=2 SV=2	uncharacterized protein C12orf42 homolog isoform X3	-	-	-	-
SHROOM1	508.633	120.575	896.691	7.43677	2.89468	6.30671e-60	1.59759e-58	NC_009157.3	42073358	42081282	+	3200	SHROOM1	GO:0000902;GO:0005912;GO:0016324;GO:0030864;GO:0043296;GO:0051015;GO:0051015;GO:0051017;	K18625	4IVID	Z	sp|Q2M3G4|SHRM1_HUMAN Protein Shroom1 OS=Homo sapiens OX=9606 GN=SHROOM1 PE=1 SV=1	protein Shroom1	GO:0000902//cell morphogenesis;GO:0051017//actin filament bundle assembly;	GO:0005912//adherens junction;GO:0016324//apical plasma membrane;GO:0030864//cortical actin cytoskeleton;GO:0043296//apical junction complex;	GO:0051015//actin filament binding;GO:0051015//actin filament binding;	-
LRAT	274.33	46.9942	501.665	10.675	3.41617	6.95009e-60	1.75832e-58	NC_009145.3	79363322	79371844	-	4481	LRAT	GO:0042572;GO:0047173;	K00678	4J81I	S	sp|Q9BGL2|LRAT_BOVIN Lecithin retinol acyltransferase OS=Bos taurus OX=9913 GN=LRAT PE=1 SV=1	lecithin retinol acyltransferase	GO:0042572//retinol metabolic process;	-	GO:0047173//phosphatidylcholine-retinol O-acyltransferase activity;	ko04977(Vitamin digestion and absorption);ko00830(Retinol metabolism)
PCBD1	479.95	108.917	850.983	7.8131	2.96589	7.85042e-60	1.98356e-58	NC_009144.3	59368866	59373354	-	1279	PCBD1	GO:0006729;GO:0006729;GO:0008124;GO:0008124;	K01724	4Q8SZ	K	sp|P61457|PHS_HUMAN Pterin-4-alpha-carbinolamine dehydratase OS=Homo sapiens OX=9606 GN=PCBD1 PE=1 SV=2	pterin-4-alpha-carbinolamine dehydratase	GO:0006729//tetrahydrobiopterin biosynthetic process;GO:0006729//tetrahydrobiopterin biosynthetic process;	-	GO:0008124//4-alpha-hydroxytetrahydrobiopterin dehydratase activity;GO:0008124//4-alpha-hydroxytetrahydrobiopterin dehydratase activity;	ko00790(Folate biosynthesis)
KRT8	807.283	1453.96	160.607	0.110462	-3.17838	9.00642e-60	2.27274e-58	NC_009149.3	70865346	70872883	-	1813	KRT8	GO:0045095;	K07605	4M49R	S	sp|P05786|K2C8_BOVIN Keratin, type II cytoskeletal 8 OS=Bos taurus OX=9913 GN=KRT8 PE=2 SV=3	keratin, type II cytoskeletal 8	-	GO:0045095//keratin filament;	-	-
NDRG1	690.317	1197	183.639	0.153416	-2.70448	1.14843e-59	2.89434e-58	NC_009152.3	76026957	76082773	-	3004	NDRG1	GO:0005737;GO:0007165;	K18266	3EEU4	S	sp|Q92597|NDRG1_HUMAN Protein NDRG1 OS=Homo sapiens OX=9606 GN=NDRG1 PE=1 SV=1	protein NDRG1 isoform X2	GO:0007165//signal transduction;	GO:0005737//cytoplasm;	-	-
C23H9orf40	993.01	282.398	1703.62	6.03269	2.5928	1.2898e-59	3.24648e-58	NC_009166.3	17323467	17331260	-	3295	C23H9orf40	-	-	4J0GW	S	sp|Q8IXQ3|CI040_HUMAN Uncharacterized protein C9orf40 OS=Homo sapiens OX=9606 GN=C9orf40 PE=1 SV=1	uncharacterized protein C9orf40 homolog	-	-	-	-
LOC100064928	989.902	87.0226	1892.78	21.7505	4.44297	1.58858e-59	3.99345e-58	NC_009166.3	50603930	50651614	-	2600	LOC100064928	GO:0004674;GO:0005737;GO:0005856;GO:0018107;GO:0031032;GO:0042641;	-	3EJM9	T	sp|Q3UU96|MRCKA_MOUSE Serine/threonine-protein kinase MRCK alpha OS=Mus musculus OX=10090 GN=Cdc42bpa PE=1 SV=2	serine/threonine-protein kinase MRCK alpha isoform X2	GO:0018107//peptidyl-threonine phosphorylation;GO:0031032//actomyosin structure organization;	GO:0005737//cytoplasm;GO:0005856//cytoskeleton;GO:0042641//actomyosin;	GO:0004674//protein serine/threonine kinase activity;	-
OSER1	1691.23	436.297	2946.16	6.75263	2.75545	1.69727e-59	4.26126e-58	NC_009165.3	34376938	34388870	-	1643	OSER1	GO:0070301;	-	3EGRV	S	sp|Q5E9A0|OSER1_BOVIN Oxidative stress-responsive serine-rich protein 1 OS=Bos taurus OX=9913 GN=OSER1 PE=2 SV=1	oxidative stress-responsive serine-rich protein 1	GO:0070301//cellular response to hydrogen peroxide;	-	-	-
BTBD6	1064.74	307.158	1822.32	5.93285	2.56872	1.92122e-59	4.81742e-58	NC_009167.3	46890889	46893145	+	1826	BTBD6	GO:0005515;GO:0005829;GO:0022008;	K10478	4J9DY	S	sp|Q8K2J9|BTBD6_MOUSE BTB/POZ domain-containing protein 6 OS=Mus musculus OX=10090 GN=Btbd6 PE=2 SV=2	BTB/POZ domain-containing protein 6 isoform X2	GO:0022008//neurogenesis;	GO:0005829//cytosol;	GO:0005515//protein binding;	-
LOC100057011	2883.11	370.939	5395.29	14.545	3.86245	2.22866e-59	5.58123e-58	NC_009170.3	5551253	5710778	+	3022	LOC100057011	GO:0004222;GO:0005886;GO:0006508;GO:0007155;GO:0007339;	-	3ERUA	O	sp|Q28483|ADAM5_MACFA Disintegrin and metalloproteinase domain-containing protein 5 OS=Macaca fascicularis OX=9541 GN=ADAM5 PE=1 SV=1	disintegrin and metalloproteinase domain-containing protein 5 isoform X8	GO:0006508//proteolysis;GO:0007155//cell adhesion;GO:0007339//binding of sperm to zona pellucida;	GO:0005886//plasma membrane;	GO:0004222//metalloendopeptidase activity;	-
[truncated: 18,994 more rows]
